# Supplementary material for: Meta QTL analysis for dissecting abiotic stress tolerance in chickpea
Source: BMC Genomics. 2024 May 2;25:439. doi: 10.1186/s12864-024-10336-9 (PMC11067088; doi:10.1186/s12864-024-10336-9)
Supplement: Supplementary file 1 — Supplementary Material 1 [file 12864_2024_10336_MOESM1_ESM.xlsx]

## Sheet: ESM_1
Supplementary Table 1: Distribution of QTL for droght, heat and salinity stress tolerance over chickpea genome
QTL ID	Trait	Trait group	Marker Interval	Chromosome	Linkage group	Position(cM)	LOD score	PVE	Population type	Cross	Mapping approach	References	Stress
salSNqtl.3	Seed number	Yield related trait	DArT71-DAr1751	Chr1	CaLG01	5.24	3.3289	9.9	RIL(200)	Rupali × Genesis 836	Whole genome average interval mapping	Atieno et al. 2021	Salinity
salX30AGRqtl.1	Absolute growth rate at 30 DAS	Shoot related trait	Seed numberP5-DArT1786	Chr1	CaLG01	14.08	4.0182	28.7	RIL(200)	Rupali × Genesis 836	Whole genome average interval mapping	Atieno et al. 2021	Salinity
salX34AGRqtl.1	Absolute growth rate at 34 DAS	Shoot related trait	Seed numberP5-DArT1786	Chr1	CaLG01	14.08	3.735	29.2	RIL(200)	Rupali × Genesis 836	Whole genome average interval mapping	Atieno et al. 2021	Salinity
conWUEqtl.2	Water use efficiency	Stress related trait	DArT1786-DArT1798	Chr1	CaLG01	15.83	4.6183	21	RIL(200)	Rupali × Genesis 836	Whole genome average interval mapping	Atieno et al. 2021	Salinity
conSYqtl.3	Yield / Plant	Yield related trait	DArT63-Seed numberP24©	Chr1	CaLG01	25.37	4.0241	14.2	RIL(200)	Rupali × Genesis 836	Whole genome average interval mapping	Atieno et al. 2021	Salinity
salWUEqtl.1	Water use efficiency	Stress related trait	DArT85-DArT78(C)	Chr1	CaLG01	27.93	4.167	46.3	RIL(200)	Rupali × Genesis 836	Whole genome average interval mapping	Atieno et al. 2021	Salinity
salsBqtl.2	Seedling Biomass	Biomass related trait	Seed numberP27-Seed numberP23	Chr1	CaLG01	44.915	7.7398	16.5	RIL(200)	Rupali × Genesis 836	Whole genome average interval mapping	Atieno et al. 2021	Salinity
salNecrosisqtl.4	Necrosis	Salinity related trait	DArT273(C)-DArT255(C)	Chr3	CaLG03	78.69	12.8835	41.9	RIL(200)	Rupali × Genesis 836	Whole genome average interval mapping	Atieno et al. 2021	Salinity
salNecrosisqtl.2	Necrosis	Salinity related trait	Seed numberP148(C)-Seed numberP201	Chr4	CaLG04	23.045	12.6845	39.1	RIL(200)	Rupali × Genesis 836	Whole genome average interval mapping	Atieno et al. 2021	Salinity
salFPqtl.1	Number of filled pod	Yield related trait	Seed numberP201-Seed numberP2_Ca4_75	Chr4	CaLG04	28.28	6.9352	21.3	RIL(200)	Rupali × Genesis 836	Whole genome average interval mapping	Atieno et al. 2021	Salinity
saltoSNqtl.1	Seed number	Yield related trait	Seed numberP201-Seed numberP2_Ca4_75	Chr4	CaLG04	28.88	5.616	13	RIL(200)	Rupali × Genesis 836	Whole genome average interval mapping	Atieno et al. 2021	Salinity
salSNqtl.1	Seed number	Yield related trait	Seed numberP201-Seed numberP2_Ca4_75	Chr4	CaLG04	28.88	9.0112	28.5	RIL(200)	Rupali × Genesis 836	Whole genome average interval mapping	Atieno et al. 2021	Salinity
saltoWUqtl.1	Water use efficiency	Stress related trait	Seed numberP201-Seed numberP2_Ca4_75	Chr4	CaLG04	28.88	3.2673	8.8	RIL(200)	Rupali × Genesis 836	Whole genome average interval mapping	Atieno et al. 2021	Salinity
saltoSYqtl.2	Yield / Plant	Yield related trait	Seed numberP201-Seed numberP2_Ca4_75	Chr4	CaLG04	28.88	4.9432	9.6	RIL(200)	Rupali × Genesis 836	Whole genome average interval mapping	Atieno et al. 2021	Salinity
salSYqtl.2	Yield / Plant	Yield related trait	Seed numberP201-Seed numberP2_Ca4_75	Chr4	CaLG04	28.88	5.1227	22	RIL(200)	Rupali × Genesis 836	Whole genome average interval mapping	Atieno et al. 2021	Salinity
sasSWqtl.2	100-Seed weight	Yield related trait	Seed numberP14_C14_12_74(C)-Seed numberP15_C14_13_06	Chr4	CaLG04	71.89	16.5896	22.6	RIL(200)	Rupali × Genesis 836	Whole genome average interval mapping	Atieno et al. 2021	Salinity
sasSWqtl.3	100-Seed weight	Yield related trait	Seed numberP14_C14_12_74(C)-Seed numberP15_C14_13_06	Chr4	CaLG04	71.89	22.3099	34.4	RIL(200)	Rupali × Genesis 836	Whole genome average interval mapping	Atieno et al. 2021	Salinity
conSWqtl.2	100-Seed weight	Yield related trait	Seed numberP14_C14_12_74(C)-Seed numberP15_C14_13_06	Chr4	CaLG04	71.89	23.9314	35.2	RIL(200)	Rupali × Genesis 836	Whole genome average interval mapping	Atieno et al. 2021	Salinity
conSWqtl.3	100-Seed weight	Yield related trait	Seed numberP14_C14_12_74(C)-Seed numberP15_C14_13_06	Chr4	CaLG04	71.89	31.4225	39.7	RIL(200)	Rupali × Genesis 836	Whole genome average interval mapping	Atieno et al. 2021	Salinity
salClqtl.2	Chloride	Salinity related trait	Seed numberP14_C14_12_74(C)-Seed numberP15_C14_13_06	Chr4	CaLG04	71.89	14.728	32.2	RIL(200)	Rupali × Genesis 836	Whole genome average interval mapping	Atieno et al. 2021	Salinity
salNecrosisqtl.3	Necrosis	Salinity related trait	Seed numberP14_C14_12_74(C)-Seed numberP15_C14_13_06	Chr4	CaLG04	71.89	5.4586	34	RIL(200)	Rupali × Genesis 836	Whole genome average interval mapping	Atieno et al. 2021	Salinity
conFPqtl.2	Number of filled pod	Yield related trait	Seed numberP14_C14_12_74(C)-Seed numberP15_C14_13_06	Chr4	CaLG04	71.89	14.0499	39.3	RIL(200)	Rupali × Genesis 836	Whole genome average interval mapping	Atieno et al. 2021	Salinity
conSNqtl.2	Seed number	Yield related trait	Seed numberP14_C14_12_74(C)-Seed numberP15_C14_13_06	Chr4	CaLG04	71.89	3.5923	14.3	RIL(200)	Rupali × Genesis 836	Whole genome average interval mapping	Atieno et al. 2021	Salinity
conSNqtl.3	Seed number	Yield related trait	Seed numberP14_C14_12_74(C)-Seed numberP15_C14_13_06	Chr4	CaLG04	71.89	6.5191	22.2	RIL(200)	Rupali × Genesis 836	Whole genome average interval mapping	Atieno et al. 2021	Salinity
salsBqtl.1	Seedling Biomass	Biomass related trait	Seed numberP14_C14_12_74(C)-Seed numberP15_C14_13_06	Chr4	CaLG04	71.89	23.6345	48.5	RIL(200)	Rupali × Genesis 836	Whole genome average interval mapping	Atieno et al. 2021	Salinity
conWUEqtl.1	Water use efficiency	Stress related trait	Seed numberP14_C14_12_74(C)-Seed numberP15_C14_13_06	Chr4	CaLG04	71.89	4.0655	18.7	RIL(200)	Rupali × Genesis 836	Whole genome average interval mapping	Atieno et al. 2021	Salinity
conWUEqtl.1	Water use efficiency	Stress related trait	Seed numberP14_C14_12_74(C)-Seed numberP15_C14_13_06	Chr4	CaLG04	71.89	3.0077	22.1	RIL(200)	Rupali × Genesis 836	Whole genome average interval mapping	Atieno et al. 2021	Salinity
conSYqtl.2	Yield / Plant	Yield related trait	DArT419-DArT417	Chr4	CaLG04	88.81	3.0544	11.3	RIL(200)	Rupali × Genesis 836	Whole genome average interval mapping	Atieno et al. 2021	Salinity
conX30AGRqtl.1	Absolute growth rate at 30 DAS	Shoot related trait	DArT417-Seed numberP203	Chr4	CaLG04	89.66	7.6002	64.1	RIL(200)	Rupali × Genesis 836	Whole genome average interval mapping	Atieno et al. 2021	Salinity
conX34AGRqtl.1	Absolute growth rate at 34 DAS	Shoot related trait	DArT417-Seed numberP203	Chr4	CaLG04	89.66	7.8203	64	RIL(200)	Rupali × Genesis 836	Whole genome average interval mapping	Atieno et al. 2021	Salinity
salFPqtl.2	Number of filled pod	Yield related trait	DArT417-Seed numberP203	Chr4	CaLG04	89.66	5.1737	15.1	RIL(200)	Rupali × Genesis 836	Whole genome average interval mapping	Atieno et al. 2021	Salinity
salSNqtl.2	Seed number	Yield related trait	DArT417-Seed numberP203	Chr4	CaLG04	89.66	7.5854	23.2	RIL(200)	Rupali × Genesis 836	Whole genome average interval mapping	Atieno et al. 2021	Salinity
conSNqtl.4	Seed number	Yield related trait	Seed numberP202(C)-DArT1740(C)	Chr4	CaLG04	98.44	4.0847	13.8	RIL(200)	Rupali × Genesis 836	Whole genome average interval mapping	Atieno et al. 2021	Salinity
saltoIFPqtl.1	Number of filled pod	Yield related trait	Seed numberP201-Seed numberP2_Ca4_75	Chr5	CaLG05	28.88	3.1	7.3	RIL(200)	Rupali × Genesis 836	Whole genome average interval mapping	Atieno et al. 2021	Salinity
conNaqtl.1	Sodium	Salinity related trait	Seed numberP201-Seed numberP2_Ca4_75	Chr5	CaLG05	28.88	4.3	17	RIL(200)	Rupali × Genesis 836	Whole genome average interval mapping	Atieno et al. 2021	Salinity
salClqtl.1	Chloride	Salinity related trait	DArT616-DArT610(C)	Chr5	CaLG05	80.695	4.99	55.5	RIL(200)	Rupali × Genesis 836	Whole genome average interval mapping	Atieno et al. 2021	Salinity
conSWqtl.1	100-Seed weight	Yield related trait	DArT5995-DArT553	Chr5	CaLG05	104.465	13.29	17.5	RIL(200)	Rupali × Genesis 836	Whole genome average interval mapping	Atieno et al. 2021	Salinity
sasSWqtl.1	100-Seed weight	Yield related trait	DArT595-DArT553	Chr5	CaLG05	104.465	20.53	21.8	RIL(200)	Rupali × Genesis 836	Whole genome average interval mapping	Atieno et al. 2021	Salinity
salNecrosisqtl.1	Necrosis	Salinity related trait	DArT595-DArT553	Chr5	CaLG05	104.465	3.24	20.5	RIL(200)	Rupali × Genesis 836	Whole genome average interval mapping	Atieno et al. 2021	Salinity
saltoSYqtl.1	Yield / Plant	Yield related trait	DArT595-DArT553	Chr5	CaLG05	104.465	4.4936	8.5	RIL(200)	Rupali × Genesis 836	Whole genome average interval mapping	Atieno et al. 2021	Salinity
salSYqtl.1	Yield / Plant	Yield related trait	DArT595-DArT553	Chr5	CaLG05	104.465	4.36	17.9	RIL(200)	Rupali × Genesis 836	Whole genome average interval mapping	Atieno et al. 2021	Salinity
conSYqtl.1	Yield / Plant	Yield related trait	DArT523-DArT1040	Chr5	CaLG05	132.345	4.1562	39.5	RIL(200)	Rupali × Genesis 836	Whole genome average interval mapping	Atieno et al. 2021	Salinity
saltoSNqtl.2	Seed number	Yield related trait	Seed numberP262-Seed numberP278	Chr6	CaLG06	122.88	3.3706	7.1	RIL(200)	Rupali × Genesis 836	Whole genome average interval mapping	Atieno et al. 2021	Salinity
salSYqtl.3	Yield / Plant	Yield related trait	Seed numberP246-Seed numberP259(C)	Chr6	CaLG06	133.2	3.5456	13.2	RIL(200)	Rupali × Genesis 836	Whole genome average interval mapping	Atieno et al. 2021	Salinity
conSNqtl.1	Seed number	Yield related trait	DArT1046-DArT1204(C)	Chr7	CaLG07	42.025	4.0558	19.1	RIL(200)	Rupali × Genesis 836	Whole genome average interval mapping	Atieno et al. 2021	Salinity
conFPqtl.1	Number of filled pod	Yield related trait	DArT1204(C)-Seed numberP286(C)	Chr7	CaLG07	45	3.7095	19.6	RIL(200)	Rupali × Genesis 836	Whole genome average interval mapping	Atieno et al. 2021	Salinity
conSNqtl.5	Seed number	Yield related trait	DArT1753-Seed numberP393(C)	Chr8	CaLG08	53.1	3.776	8.5	RIL(200)	Rupali × Genesis 836	Whole genome average interval mapping	Atieno et al. 2021	Salinity
conSWqtl.4	100-Seed weight	Yield related trait	Seed numberP246-Seed numberP259(C)	Chr8	CaLG08	132.2	5.5955	8.3	RIL(200)	Rupali × Genesis 836	Whole genome average interval mapping	Atieno et al. 2021	Salinity
qPLHT1.1	Plant height	Shoot related trait	AX-123617652-AX-123644833	Chr1	CaLG01	13.05	6.2	14.2	RIL(166)	ICCV 4958 × DCP 92	Composite interval mapping (CIM)	Barmukh et al. 2021	Salinity
qYPP1.1	Yield / Plant	Yield related trait	AX-123644170-AX-123645113	Chr1	CaLG01	30.9	5	36.2	RIL(166)	ICCV 4958 × DCP 92	Composite interval mapping (CIM)	Barmukh et al. 2021	Salinity
qPB2.1	Number of primary branches	Shoot related trait	AX-123621195-AX-123621154	Chr2	CaLG02	111.25	3.4	8.7	RIL(166)	ICCV 4958 × DCP 92	Composite interval mapping (CIM)	Barmukh et al. 2021	Salinity
Qpb3.1	Number of primary branches	Shoot related trait	AX-123622729-AX-123622639	Chr3	CaLG03	14.35	6.5	59.7	RIL(166)	ICCV 4958 × DCP 92	Composite interval mapping (CIM)	Barmukh et al. 2021	Salinity
q100sw3.1	100-Seed weight	Yield related trait	AX-123621911-AX-123621900	Chr3	CaLG03	160.5	3.3	6.5	RIL(166)	ICCV 4958 × DCP 92	Composite interval mapping (CIM)	Barmukh et al. 2021	Salinity
qYPP4.1	Yield / Plant	Yield related trait	AX-123642038-AX-123630146	Chr4	CaLG04	86.98	3.5	10.1	RIL(166)	ICCV 4958 × DCP 92	Composite interval mapping (CIM)	Barmukh et al. 2021	Salinity
q100sw4.1	100-Seed weight	Yield related trait	AX-123615349-AX-123623881	Chr4	CaLG04	219.65	6.9	16.6	RIL(166)	ICCV 4958 × DCP 92	Composite interval mapping (CIM)	Barmukh et al. 2021	Salinity
qPLHT4.1	Plant height	Shoot related trait	AX-123617652-AX-123644833	Chr4	CaLG04	219.65	6.6	13.3	RIL(166)	ICCV 4958 × DCP 92	Composite interval mapping (CIM)	Barmukh et al. 2021	Salinity
qPLHT4.1	Plant height	Shoot related trait	AX-123615349-AX-123623881	Chr4	CaLG04	219.65	8.1	18.5	RIL(166)	ICCV 4958 × DCP 92	Composite interval mapping (CIM)	Barmukh et al. 2021	Salinity
qPLHT5.1	Plant height	Shoot related trait	AX-123653052-AX-123631649	Chr5	CaLG05	4.345	3.5	8.7	RIL(166)	ICCV 4958 × DCP 92	Composite interval mapping (CIM)	Barmukh et al. 2021	Salinity
qPPP6.1	Number of pods/plant	Yield related trait	AX-123633331-AX-123633450	Chr6	CaLG06	1.01	6.8	15.2	RIL(166)	ICCV 4958 × DCP 92	Composite interval mapping (CIM)	Barmukh et al. 2021	Salinity
q100sw6.1	100-Seed weight	Yield related trait	AX-123642585-AX-123663334	Chr6	CaLG06	43.68	5.7	13	RIL(166)	ICCV 4958 × DCP 92	Composite interval mapping (CIM)	Barmukh et al. 2021	Salinity
q100sw6.2	100-Seed weight	Yield related trait	AX-123634395-AX-123634519	Chr6	CaLG06	87.96	5.2	11.3	RIL(166)	ICCV 4958 × DCP 92	Composite interval mapping (CIM)	Barmukh et al. 2021	Salinity
q100sw7.1	100-Seed weight	Yield related trait	AX-123637282-AX-123637281	Chr7	CaLG07	47.69	3.6	8.1	RIL(166)	ICCV 4958 × DCP 92	Composite interval mapping (CIM)	Barmukh et al. 2021	Salinity
q100sw7.2	100-Seed weight	Yield related trait	AX-123635676-AX-123663528	Chr7	CaLG07	139.91	3.7	7.8	RIL(166)	ICCV 4958 × DCP 92	Composite interval mapping (CIM)	Barmukh et al. 2021	Salinity
qPLHT8.1	Plant height	Shoot related trait	AX-123638424-AX-123657820	Chr8	CaLG08	14.02	3.6	8.1	RIL(166)	ICCV 4958 × DCP 92	Composite interval mapping (CIM)	Barmukh et al. 2021	Salinity
qtlH.6	Plant height	Shoot related trait	Breda-09 TA-179	Chr3	CaLG03	34.1	5.09	22.7	RIL (188)	ILC588 9 x ILC3279	IciMapping	Hamweih et al. 2013	Drought
qtlH.3	Days to flowering	Growth related trait	TH-Dr10 H4G-07	Chr3	CaLG03	67.1	6.25	15.2	RIL (188)	ILC588 9 x ILC3279	IciMapping	Hamweih et al. 2013	Drought
qtlH.2	Days to flowering	Growth related trait	Terbol09 H6C-07	Chr3	CaLG03	73.1	5.1	12.5	RIL (188)	ILC588 9 x ILC3279	IciMapping	Hamweih et al. 2013	Drought
qtlH.4	Days to flowering	Growth related trait	Terbol-11 H6C-07	Chr3	CaLG03	73.1	3.12	17.2	RIL (188)	ILC588 9 x ILC3279	IciMapping	Hamweih et al. 2013	Drought
qtlH.10	Days to maturity	Growth related trait	TH-Dr10 H6C-07	Chr3	CaLG03	73.1	3.12	8.8	RIL (188)	ILC588 9 x ILC3279	IciMapping	Hamweih et al. 2013	Drought
qtlH.8	Days to maturity	Growth related trait	TH-cont09 H6C-07	Chr3	CaLG03	73.1	3.94	9.7	RIL (188)	ILC588 9 x ILC3279	IciMapping	Hamweih et al. 2013	Drought
qtlH.16	Days to maturity	Growth related trait	Terbol-11 H6C-07	Chr3	CaLG03	73.1	3.4	10.6	RIL (188)	ILC588 9 x ILC3279	IciMapping	Hamweih et al. 2013	Drought
qtlH.12	Days to maturity	Growth related trait	Terbol-11 H6C-07	Chr3	CaLG03	73.1	4.26	12.8	RIL (188)	ILC588 9 x ILC3279	IciMapping	Hamweih et al. 2013	Drought
qtlH.7	Days to maturity	Growth related trait	Terbol-09 H6C-07	Chr3	CaLG03	73.1	6.07	17.7	RIL (188)	ILC588 9 x ILC3279	IciMapping	Hamweih et al. 2013	Drought
qtlH.9	Days to maturity	Growth related trait	TH-cont10 H6C-07	Chr3	CaLG03	73.1	8.64	24.2	RIL (188)	ILC588 9 x ILC3279	IciMapping	Hamweih et al. 2013	Drought
qtlH.17	Harvest index	Yield related trait	TH-cont10 H6C-07	Chr3	CaLG03	73.1	3.4	8.4	RIL (188)	ILC588 9 x ILC3279	IciMapping	Hamweih et al. 2013	Drought
qtlH.13	Harvest index	Yield related trait	TH-cont10 H6C-07	Chr3	CaLG03	73.1	3.49	8.5	RIL (188)	ILC588 9 x ILC3279	IciMapping	Hamweih et al. 2013	Drought
qtlH.18	Harvest index	Yield related trait	TH-Dr10 H6C-07	Chr3	CaLG03	73.1	3.47	9.1	RIL (188)	ILC588 9 x ILC3279	IciMapping	Hamweih et al. 2013	Drought
qtlH.14	Harvest index	Yield related trait	TH-Dr10 H6C-07	Chr3	CaLG03	73.1	4.71	11.6	RIL (188)	ILC588 9 x ILC3279	IciMapping	Hamweih et al. 2013	Drought
qtlH.1	Number of pods/plant	Shoot related trait	TH-Dr08 - H6C-07	Chr3	CaLG03	73.1	5.19	23.3	RIL (188)	ILC588 9 x ILC3279	IciMapping	Hamweih et al. 2013	Drought
qtlH.15	100-seed weight	Yield related trait	Terbol-11 H1H-15	Chr4	CaLG04	53.9	8.63	20.3	RIL (188)	ILC588 9 x ILC3279	IciMapping	Hamweih et al. 2013	Drought
qtlJ.8	Yield / Plant	Yield related trait	CaM0046 - Ca1_16552751	Chr1	CaLG01	54.955	9.10966	14.1909	RIL (264)	ICC 4958 x ICC1882	Composite interval mapping (CIM)	Jaganathan et al. 2015	Drought
qtlJ.6	Drought susceptibility indices	Drought related trait	H2A08 - Ca1_6540035	Chr1	CaLG01	56.3755	3.1683	10.6091	RIL (264)	ICC 4958 x ICC1882	Composite interval mapping (CIM)	Jaganathan et al. 2015	Drought
qtlJ.7	Harvest index	Yield related trait	H2A08 - Ca1_6540035	Chr1	CaLG01	56.3755	3.30076	10.1395	RIL (264)	ICC 4958 x ICC1882	Composite interval mapping (CIM)	Jaganathan et al. 2015	Drought
qtlJ.3	100-Seed weight	Yield related trait	Ca1_1098874 - NCPGR184	Chr1	CaLG01	96.808	15.7286	12.8671	RIL (264)	ICC 4958 x ICC1882	Composite interval mapping (CIM)	Jaganathan et al. 2015	Drought
qtlJ.4	100-Seed weight	Yield related trait	Ca1_1098874 - NCPGR184	Chr1	CaLG01	96.808	18.0413	14.7149	RIL (264)	ICC 4958 x ICC1882	Composite interval mapping (CIM)	Jaganathan et al. 2015	Drought
qtlJ.1	100-Seed weight	Yield related trait	Ca1_1083403 - NCPGR184	Chr1	CaLG01	96.9615	10.3779	10.1223	RIL (264)	ICC 4958 x ICC1882	Composite interval mapping (CIM)	Jaganathan et al. 2015	Drought
qtlJ.5	100-Seed weight	Yield related trait	Ca1_1083388 - NCPGR184	Chr1	CaLG01	96.9615	18.317	15.6056	RIL (264)	ICC 4958 x ICC1882	Composite interval mapping (CIM)	Jaganathan et al. 2015	Drought
qtlJ.2	100-Seed weight	Yield related trait	Ca1_1083388 - NCPGR184	Chr1	CaLG01	96.9615	14.8795	16.2258	RIL (264)	ICC 4958 x ICC1882	Composite interval mapping (CIM)	Jaganathan et al. 2015	Drought
qtlJ.9	Plant height	Shoot related trait	CaM0520 - ICCeM0050	Chr3	CaLG03	55.1165	3.7481	10.3367	RIL (264)	ICC 4958 x ICC1882	Composite interval mapping (CIM)	Jaganathan et al. 2015	Drought
qtlJ.92	100-Seed weight	Yield related trait	Ca4_15651804 - TR8	Chr4	CaLG04	59.7905	10.013	16.9854	RIL (264)	ICC 4958 x ICC1882	Composite interval mapping (CIM)	Jaganathan et al. 2015	Drought
qtlJ.76	Number of pods/plant	Yield related trait	Ca4_16278671 - Ca4_15926160	Chr4	CaLG04	60.686	9.43757	16.7366	RIL (264)	ICC 4958 x ICC1882	Composite interval mapping (CIM)	Jaganathan et al. 2015	Drought
qtlJ.11	100-Seed weight	Yield related trait	Ca4_16149998 - ICCM0249	Chr4	CaLG04	62.886	8.55592	12.7851	RIL (264)	ICC 4958 x ICC1882	Composite interval mapping (CIM)	Jaganathan et al. 2015	Drought
qtlJ.13	100-Seed weight	Yield related trait	Ca4_16149998 - ICCM0249	Chr4	CaLG04	62.886	11.1031	16.3983	RIL (264)	ICC 4958 x ICC1882	Composite interval mapping (CIM)	Jaganathan et al. 2015	Drought
qtlJ.16	100-Seed weight	Yield related trait	Ca4_16149998 - ICCM0249	Chr4	CaLG04	62.886	11.7546	18.8233	RIL (264)	ICC 4958 x ICC1882	Composite interval mapping (CIM)	Jaganathan et al. 2015	Drought
qtlJ.93	100-Seed weight	Yield related trait	Ca4_16149998 - ICCM0249	Chr4	CaLG04	62.886	10.0782	18.9431	RIL (264)	ICC 4958 x ICC1882	Composite interval mapping (CIM)	Jaganathan et al. 2015	Drought
qtlJ.19	100-Seed weight	Yield related trait	Ca4_16149998 - ICCM0249	Chr4	CaLG04	62.886	12.4886	21.9328	RIL (264)	ICC 4958 x ICC1882	Composite interval mapping (CIM)	Jaganathan et al. 2015	Drought
qtlJ.20	100-Seed weight	Yield related trait	Ca4_16149998 - ICCM0249	Chr4	CaLG04	62.886	12.5733	22.103	RIL (264)	ICC 4958 x ICC1882	Composite interval mapping (CIM)	Jaganathan et al. 2015	Drought
qtlJ.18	100-Seed weight	Yield related trait	Ca4_16149998 - ICCM0249	Chr4	CaLG04	62.886	12.3887	22.7028	RIL (264)	ICC 4958 x ICC1882	Composite interval mapping (CIM)	Jaganathan et al. 2015	Drought
qtlJ.26	100-Seed weight	Yield related trait	Ca4_16149998 - ICCM0249	Chr4	CaLG04	62.886	20.8013	31.9003	RIL (264)	ICC 4958 x ICC1882	Composite interval mapping (CIM)	Jaganathan et al. 2015	Drought
qtlJ.97	Number of Seed / Pod	Yield related trait	Ca4_16149998 - ICCM0249	Chr4	CaLG04	62.886	14.7123	25.9815	RIL (264)	ICC 4958 x ICC1882	Composite interval mapping (CIM)	Jaganathan et al. 2015	Drought
qtlJ.73	Number of pods/plant	Yield related trait	Ca4_16149998 - ICCM0065	Chr4	CaLG04	63.805	5.33551	10.7311	RIL (264)	ICC 4958 x ICC1882	Composite interval mapping (CIM)	Jaganathan et al. 2015	Drought
qtlJ.55	Plant height	Shoot related trait	Ca4_16149998 - ICCM0065	Chr4	CaLG04	63.805	6.44951	11.7984	RIL (264)	ICC 4958 x ICC1882	Composite interval mapping (CIM)	Jaganathan et al. 2015	Drought
qtlJ.81	Number of pods/plant	Yield related trait	ICCM0065 - Ca4_13588956	Chr4	CaLG04	67.494	15.8523	28.5573	RIL (264)	ICC 4958 x ICC1882	Composite interval mapping (CIM)	Jaganathan et al. 2015	Drought
qtlJ.68	Plant height	Shoot related trait	ICCM0065 - Ca4_13588956	Chr4	CaLG04	67.494	18.1151	24.549	RIL (264)	ICC 4958 x ICC1882	Composite interval mapping (CIM)	Jaganathan et al. 2015	Drought
qtlJ.85	R-T ratio	Biomass related trait	ICCM0065 - Ca4_13588956	Chr4	CaLG04	67.494	7.18133	12.2194	RIL (264)	ICC 4958 x ICC1882	Composite interval mapping (CIM)	Jaganathan et al. 2015	Drought
qtlJ.80	Number of pods/plant	Yield related trait	ICCM0065 - Ca4_11276225	Chr4	CaLG04	67.9175	14.2845	20.0348	RIL (264)	ICC 4958 x ICC1882	Composite interval mapping (CIM)	Jaganathan et al. 2015	Drought
qtlJ.66	Plant height	Shoot related trait	ICCM0065 - Ca4_11276225	Chr4	CaLG04	67.9175	14.8317	21.7652	RIL (264)	ICC 4958 x ICC1882	Composite interval mapping (CIM)	Jaganathan et al. 2015	Drought
qtlJ.87	Root lenght density	Root related trait	ICCM0065 - Ca4_11276225	Chr4	CaLG04	67.9175	4.58849	12.0929	RIL (264)	ICC 4958 x ICC1882	Composite interval mapping (CIM)	Jaganathan et al. 2015	Drought
qtlJ.90	100-Seed weight	Yield related trait	Ca4_12558541 - Ca4_11276225	Chr4	CaLG04	68.628	6.39957	10.7755	RIL (264)	ICC 4958 x ICC1882	Composite interval mapping (CIM)	Jaganathan et al. 2015	Drought
qtlJ.21	100-Seed weight	Yield related trait	Ca4_12558541 - Ca4_11276225	Chr4	CaLG04	68.628	16.2519	20.6629	RIL (264)	ICC 4958 x ICC1882	Composite interval mapping (CIM)	Jaganathan et al. 2015	Drought
qtlJ.22	100-Seed weight	Yield related trait	Ca4_12558541 - Ca4_11276225	Chr4	CaLG04	68.628	16.2758	21.6761	RIL (264)	ICC 4958 x ICC1882	Composite interval mapping (CIM)	Jaganathan et al. 2015	Drought
qtlJ.94	100-Seed weight	Yield related trait	Ca4_12558541 - Ca4_11276225	Chr4	CaLG04	68.628	16.4691	25.4711	RIL (264)	ICC 4958 x ICC1882	Composite interval mapping (CIM)	Jaganathan et al. 2015	Drought
qtlJ.24	100-Seed weight	Yield related trait	Ca4_12558541 - Ca4_11276225	Chr4	CaLG04	68.628	18.1064	26.9174	RIL (264)	ICC 4958 x ICC1882	Composite interval mapping (CIM)	Jaganathan et al. 2015	Drought
qtlJ.29	100-Seed weight	Yield related trait	Ca4_12558541 - Ca4_11276225	Chr4	CaLG04	68.628	30.7709	32.6614	RIL (264)	ICC 4958 x ICC1882	Composite interval mapping (CIM)	Jaganathan et al. 2015	Drought
qtlJ.28	100-Seed weight	Yield related trait	Ca4_12558541 - Ca4_11276225	Chr4	CaLG04	68.628	27.1835	32.9014	RIL (264)	ICC 4958 x ICC1882	Composite interval mapping (CIM)	Jaganathan et al. 2015	Drought
qtlJ.34	100-Seed weight	Yield related trait	Ca4_12558541 - Ca4_11276225	Chr4	CaLG04	68.628	39.6938	37.3208	RIL (264)	ICC 4958 x ICC1882	Composite interval mapping (CIM)	Jaganathan et al. 2015	Drought
qtlJ.38	100-Seed weight	Yield related trait	Ca4_12558541 - Ca4_11276225	Chr4	CaLG04	68.628	42.3779	39.1403	RIL (264)	ICC 4958 x ICC1882	Composite interval mapping (CIM)	Jaganathan et al. 2015	Drought
qtlJ.37	100-Seed weight	Yield related trait	Ca4_12558541 - Ca4_11276225	Chr4	CaLG04	68.628	41.5831	42.3488	RIL (264)	ICC 4958 x ICC1882	Composite interval mapping (CIM)	Jaganathan et al. 2015	Drought
qtlJ.33	100-Seed weight	Yield related trait	Ca4_12558541 - Ca4_11276225	Chr4	CaLG04	68.628	38.2172	47.9223	RIL (264)	ICC 4958 x ICC1882	Composite interval mapping (CIM)	Jaganathan et al. 2015	Drought
qtlJ.42	100-Seed weight	Yield related trait	Ca4_12558541 - Ca4_11276225	Chr4	CaLG04	68.628	45.5939	56.1482	RIL (264)	ICC 4958 x ICC1882	Composite interval mapping (CIM)	Jaganathan et al. 2015	Drought
qtlJ.49	Days to flowering	Growth related trait	Ca4_12558541 - Ca4_11276225	Chr4	CaLG04	68.628	8.56677	13.7392	RIL (264)	ICC 4958 x ICC1882	Composite interval mapping (CIM)	Jaganathan et al. 2015	Drought
qtlJ.52	Drought susceptibility indices	Drought related trait	Ca4_12558541 - Ca4_11276225	Chr4	CaLG04	68.628	6.54289	10.1027	RIL (264)	ICC 4958 x ICC1882	Composite interval mapping (CIM)	Jaganathan et al. 2015	Drought
qtlJ.54	Harvest index	Yield related trait	Ca4_12558541 - Ca4_11276225	Chr4	CaLG04	68.628	8.69272	13.4005	RIL (264)	ICC 4958 x ICC1882	Composite interval mapping (CIM)	Jaganathan et al. 2015	Drought
qtlJ.99	Number of Seed / Pod	Yield related trait	Ca4_12558541 - Ca4_11276225	Chr4	CaLG04	68.628	31.1335	45.3992	RIL (264)	ICC 4958 x ICC1882	Composite interval mapping (CIM)	Jaganathan et al. 2015	Drought
qtlJ.58	Plant height	Shoot related trait	Ca4_12558541 - Ca4_11276225	Chr4	CaLG04	68.628	9.52877	15.1286	RIL (264)	ICC 4958 x ICC1882	Composite interval mapping (CIM)	Jaganathan et al. 2015	Drought
qtlJ.62	Plant height	Shoot related trait	Ca4_12558541 - Ca4_11276225	Chr4	CaLG04	68.628	10.949	17.212	RIL (264)	ICC 4958 x ICC1882	Composite interval mapping (CIM)	Jaganathan et al. 2015	Drought
qtlJ.64	Plant height	Shoot related trait	Ca4_12558541 - Ca4_11276225	Chr4	CaLG04	68.628	12.8317	17.9166	RIL (264)	ICC 4958 x ICC1882	Composite interval mapping (CIM)	Jaganathan et al. 2015	Drought
qtlJ.71	Plant height	Shoot related trait	Ca4_12558541 - Ca4_11276225	Chr4	CaLG04	68.628	26.6406	32.4777	RIL (264)	ICC 4958 x ICC1882	Composite interval mapping (CIM)	Jaganathan et al. 2015	Drought
qtlJ.84	R-T ratio	Biomass related trait	Ca4_12558541 - Ca4_11276225	Chr4	CaLG04	68.628	7.02714	11.9426	RIL (264)	ICC 4958 x ICC1882	Composite interval mapping (CIM)	Jaganathan et al. 2015	Drought
qtlJ.46	Total Biomass	Biomass related trait	Ca4_12558541 - Ca4_11276225	Chr4	CaLG04	68.628	7.52009	13.0692	RIL (264)	ICC 4958 x ICC1882	Composite interval mapping (CIM)	Jaganathan et al. 2015	Drought
qtlJ.47	Total Biomass	Biomass related trait	Ca4_12558541 - Ca4_11276225	Chr4	CaLG04	68.628	8.17807	13.2648	RIL (264)	ICC 4958 x ICC1882	Composite interval mapping (CIM)	Jaganathan et al. 2015	Drought
qtlJ.78	Number of pods/plant	Yield related trait	Ca4_13724666 - Ca4_11276225	Chr4	CaLG04	69.0085	13.7807	22.8482	RIL (264)	ICC 4958 x ICC1882	Composite interval mapping (CIM)	Jaganathan et al. 2015	Drought
qtlJ.70	Plant height	Shoot related trait	Ca4_13724666 - Ca4_11276225	Chr4	CaLG04	69.0085	21.5136	30.857	RIL (264)	ICC 4958 x ICC1882	Composite interval mapping (CIM)	Jaganathan et al. 2015	Drought
qtlJ.39	100-Seed weight	Yield related trait	Ca4_12558541 - Ca4_11276225	Chr4	CaLG04	71.369	44.063	41.5189	RIL (264)	ICC 4958 x ICC1882	Composite interval mapping (CIM)	Jaganathan et al. 2015	Drought
qtlJ.32	100-Seed weight	Yield related trait	Ca4_12558541 - Ca4_11276225	Chr4	CaLG04	71.369	36.962	46.45	RIL (264)	ICC 4958 x ICC1882	Composite interval mapping (CIM)	Jaganathan et al. 2015	Drought
qtlJ.53	Harvest index	Yield related trait	Ca4_11441735 - NCPGR21	Chr4	CaLG04	74.2235	7.82845	13.3988	RIL (264)	ICC 4958 x ICC1882	Composite interval mapping (CIM)	Jaganathan et al. 2015	Drought
qtlJ.75	Number of pods/plant	Yield related trait	Ca4_12982420 - TAA170	Chr4	CaLG04	74.9005	7.13355	12.2793	RIL (264)	ICC 4958 x ICC1882	Composite interval mapping (CIM)	Jaganathan et al. 2015	Drought
qtlJ.69	Plant height	Shoot related trait	Ca4_12982420 - TAA170	Chr4	CaLG04	74.9005	19.9653	25.0485	RIL (264)	ICC 4958 x ICC1882	Composite interval mapping (CIM)	Jaganathan et al. 2015	Drought
qtlJ.72	Plant height	Shoot related trait	Ca4_12982420 - TAA170	Chr4	CaLG04	74.9005	29.1553	34.5748	RIL (264)	ICC 4958 x ICC1882	Composite interval mapping (CIM)	Jaganathan et al. 2015	Drought
qtlJ.60	Plant height	Shoot related trait	Ca4_13787649 - TAA170	Chr4	CaLG04	75.0875	10.5733	18.3554	RIL (264)	ICC 4958 x ICC1882	Composite interval mapping (CIM)	Jaganathan et al. 2015	Drought
qtlJ.95	100-Seed weight	Yield related trait	Ca4_13840227 - TAA170	Chr4	CaLG04	75.173	16.8578	26.9072	RIL (264)	ICC 4958 x ICC1882	Composite interval mapping (CIM)	Jaganathan et al. 2015	Drought
qtlJ.98	Number of Seed / Pod	Yield related trait	Ca4_13840227 - TAA170	Chr4	CaLG04	75.173	25.2552	30.8041	RIL (264)	ICC 4958 x ICC1882	Composite interval mapping (CIM)	Jaganathan et al. 2015	Drought
qtlJ.59	Plant height	Shoot related trait	Ca4_13840227 - TAA170	Chr4	CaLG04	75.173	9.64821	13.9883	RIL (264)	ICC 4958 x ICC1882	Composite interval mapping (CIM)	Jaganathan et al. 2015	Drought
qtlJ.65	Plant height	Shoot related trait	Ca4_13840227 - TAA170	Chr4	CaLG04	75.173	13.4897	21.5918	RIL (264)	ICC 4958 x ICC1882	Composite interval mapping (CIM)	Jaganathan et al. 2015	Drought
qtlJ.67	Plant height	Shoot related trait	Ca4_13840227 - TAA170	Chr4	CaLG04	75.173	15.2617	22.3989	RIL (264)	ICC 4958 x ICC1882	Composite interval mapping (CIM)	Jaganathan et al. 2015	Drought
qtlJ.83	R-T ratio	Biomass related trait	Ca4_13840227 - TAA170	Chr4	CaLG04	75.173	6.63626	10.8597	RIL (264)	ICC 4958 x ICC1882	Composite interval mapping (CIM)	Jaganathan et al. 2015	Drought
qtlJ.27	100-Seed weight	Yield related trait	Ca4_13687456 - TAA170	Chr4	CaLG04	75.286	21.5071	35.6101	RIL (264)	ICC 4958 x ICC1882	Composite interval mapping (CIM)	Jaganathan et al. 2015	Drought
qtlJ.40	100-Seed weight	Yield related trait	Ca4_13687456 - TAA170	Chr4	CaLG04	75.286	44.1412	41.8991	RIL (264)	ICC 4958 x ICC1882	Composite interval mapping (CIM)	Jaganathan et al. 2015	Drought
qtlJ.41	100-Seed weight	Yield related trait	Ca4_13687456 - TAA170	Chr4	CaLG04	75.286	44.6797	42.7354	RIL (264)	ICC 4958 x ICC1882	Composite interval mapping (CIM)	Jaganathan et al. 2015	Drought
qtlJ.45	100-Seed weight	Yield related trait	Ca4_13687456 - TAA170	Chr4	CaLG04	75.286	51.4311	48.7636	RIL (264)	ICC 4958 x ICC1882	Composite interval mapping (CIM)	Jaganathan et al. 2015	Drought
qtlJ.43	100-Seed weight	Yield related trait	Ca4_13687456 - TAA170	Chr4	CaLG04	75.286	46.3062	48.9393	RIL (264)	ICC 4958 x ICC1882	Composite interval mapping (CIM)	Jaganathan et al. 2015	Drought
qtlJ.31	100-Seed weight	Yield related trait	Ca4_13687456 - TAA170	Chr4	CaLG04	75.286	34.1607	55.9738	RIL (264)	ICC 4958 x ICC1882	Composite interval mapping (CIM)	Jaganathan et al. 2015	Drought
qtlJ.44	100-Seed weight	Yield related trait	Ca4_13687456 - TAA170	Chr4	CaLG04	75.286	50.1325	60.4074	RIL (264)	ICC 4958 x ICC1882	Composite interval mapping (CIM)	Jaganathan et al. 2015	Drought
qtlJ.82	Number of pods/plant	Yield related trait	Ca4_13687456 - TAA170	Chr4	CaLG04	75.286	18.7926	32.3445	RIL (264)	ICC 4958 x ICC1882	Composite interval mapping (CIM)	Jaganathan et al. 2015	Drought
qtlJ.91	100-Seed weight	Yield related trait	Ca4_12982420 - NCPGR21	Chr4	CaLG04	75.388	7.39848	12.5948	RIL (264)	ICC 4958 x ICC1882	Composite interval mapping (CIM)	Jaganathan et al. 2015	Drought
qtlJ.10	100-Seed weight	Yield related trait	Ca4_12982420 - STMS11	Chr4	CaLG04	75.64	8.46906	16.2008	RIL (264)	ICC 4958 x ICC1882	Composite interval mapping (CIM)	Jaganathan et al. 2015	Drought
qtlJ.30	100-Seed weight	Yield related trait	Ca4_12982420 - STMS11	Chr4	CaLG04	75.64	33.8632	33.5659	RIL (264)	ICC 4958 x ICC1882	Composite interval mapping (CIM)	Jaganathan et al. 2015	Drought
qtlJ.36	100-Seed weight	Yield related trait	Ca4_12982420 - STMS11	Chr4	CaLG04	75.64	41.5657	49.4241	RIL (264)	ICC 4958 x ICC1882	Composite interval mapping (CIM)	Jaganathan et al. 2015	Drought
qtlJ.35	100-Seed weight	Yield related trait	Ca4_12982420 - STMS11	Chr4	CaLG04	75.64	41.3789	49.7165	RIL (264)	ICC 4958 x ICC1882	Composite interval mapping (CIM)	Jaganathan et al. 2015	Drought
qtlJ.79	Number of pods/plant	Yield related trait	Ca4_13840227 - NCPGR21	Chr4	CaLG04	75.6605	14.2193	21.4294	RIL (264)	ICC 4958 x ICC1882	Composite interval mapping (CIM)	Jaganathan et al. 2015	Drought
qtlJ.61	Plant height	Shoot related trait	Ca4_13840227 - NCPGR21	Chr4	CaLG04	75.6605	10.8143	16.6114	RIL (264)	ICC 4958 x ICC1882	Composite interval mapping (CIM)	Jaganathan et al. 2015	Drought
qtlJ.63	Plant height	Shoot related trait	Ca4_13840227 - NCPGR21	Chr4	CaLG04	75.6605	11.7546	20.3713	RIL (264)	ICC 4958 x ICC1882	Composite interval mapping (CIM)	Jaganathan et al. 2015	Drought
qtlJ.88	Root lenght density	Root related trait	Ca4_13840227 - NCPGR21	Chr4	CaLG04	75.6605	6.20195	10.6552	RIL (264)	ICC 4958 x ICC1882	Composite interval mapping (CIM)	Jaganathan et al. 2015	Drought
qtlJ.86	R-T ratio	Biomass related trait	Ca4_13840227 - NCPGR21	Chr4	CaLG04	75.6605	8.96417	13.5562	RIL (264)	ICC 4958 x ICC1882	Composite interval mapping (CIM)	Jaganathan et al. 2015	Drought
qtlJ.89	Root lenght density	Root related trait	Ca4_13687456 - NCPGR21	Chr4	CaLG04	75.77	7.09229	11.9018	RIL (264)	ICC 4958 x ICC1882	Composite interval mapping (CIM)	Jaganathan et al. 2015	Drought
qtlJ.23	100-Seed weight	Yield related trait	Ca4_13687456 - NCPGR21	Chr4	CaLG04	75.7735	17.7915	23.5574	RIL (264)	ICC 4958 x ICC1882	Composite interval mapping (CIM)	Jaganathan et al. 2015	Drought
qtlJ.25	100-Seed weight	Yield related trait	Ca4_13687456 - NCPGR21	Chr4	CaLG04	75.7735	19.6156	30.2306	RIL (264)	ICC 4958 x ICC1882	Composite interval mapping (CIM)	Jaganathan et al. 2015	Drought
qtlJ.50	Days to flowering	Growth related trait	Ca4_13687456 - NCPGR21	Chr4	CaLG04	75.7735	11.7655	20.607	RIL (264)	ICC 4958 x ICC1882	Composite interval mapping (CIM)	Jaganathan et al. 2015	Drought
qtlJ.51	Days to maturity	Growth related trait	Ca4_13687456 - NCPGR21	Chr4	CaLG04	75.7735	8.67101	14.7765	RIL (264)	ICC 4958 x ICC1882	Composite interval mapping (CIM)	Jaganathan et al. 2015	Drought
qtlJ.77	Number of pods/plant	Yield related trait	Ca4_13687456 - NCPGR21	Chr4	CaLG04	75.7735	9.48968	15.0914	RIL (264)	ICC 4958 x ICC1882	Composite interval mapping (CIM)	Jaganathan et al. 2015	Drought
qtlJ.48	Total Biomass	Biomass related trait	Ca4_13687456 - NCPGR21	Chr4	CaLG04	75.7735	9.85233	16.6293	RIL (264)	ICC 4958 x ICC1882	Composite interval mapping (CIM)	Jaganathan et al. 2015	Drought
qtlJ.100	Yield / Plant	Yield related trait	Ca4_13687456 - NCPGR21	Chr4	CaLG04	75.7735	6.46688	11.6657	RIL (264)	ICC 4958 x ICC1882	Composite interval mapping (CIM)	Jaganathan et al. 2015	Drought
qtlJ.14	100-Seed weight	Yield related trait	STMS11 - CaM0615	Chr4	CaLG04	80.746	11.3333	20.4487	RIL (264)	ICC 4958 x ICC1882	Composite interval mapping (CIM)	Jaganathan et al. 2015	Drought
qtlJ.74	Number of pods/plant	Yield related trait	STMS11 - CaM0615	Chr4	CaLG04	80.746	6.79045	12.8112	RIL (264)	ICC 4958 x ICC1882	Composite interval mapping (CIM)	Jaganathan et al. 2015	Drought
qtlJ.56	Plant height	Shoot related trait	STMS11 - CaM0615	Chr4	CaLG04	80.746	8.05646	13.0743	RIL (264)	ICC 4958 x ICC1882	Composite interval mapping (CIM)	Jaganathan et al. 2015	Drought
qtlJ.57	Plant height	Shoot related trait	STMS11 - CaM0615	Chr4	CaLG04	80.746	9.01629	13.6194	RIL (264)	ICC 4958 x ICC1882	Composite interval mapping (CIM)	Jaganathan et al. 2015	Drought
qtlJ.96	Number of Seed / Pod	Yield related trait	STMS11 - CaM0845	Chr4	CaLG04	81.3275	7.26819	11.0913	RIL (264)	ICC 4958 x ICC1882	Composite interval mapping (CIM)	Jaganathan et al. 2015	Drought
qtlJ.12	100-Seed weight	Yield related trait	STMS11 - CaM0856	Chr4	CaLG04	81.4335	9.05537	12.2884	RIL (264)	ICC 4958 x ICC1882	Composite interval mapping (CIM)	Jaganathan et al. 2015	Drought
qtlJ.15	100-Seed weight	Yield related trait	STMS11 - CaM0856	Chr4	CaLG04	81.4335	11.405	19.4198	RIL (264)	ICC 4958 x ICC1882	Composite interval mapping (CIM)	Jaganathan et al. 2015	Drought
qtlJ.17	100-Seed weight	Yield related trait	STMS11 - Ca4_5390317	Chr4	CaLG04	86.553	12.202	20.2778	RIL (264)	ICC 4958 x ICC1882	Composite interval mapping (CIM)	Jaganathan et al. 2015	Drought
qtlJ.103	Root surface area	Root related trait	NCPGR4 - Ca6_4994876	Chr6	CaLG06	74.0105	5.02497	11.036	RIL (264)	ICC 4958 x ICC1882	Composite interval mapping (CIM)	Jaganathan et al. 2015	Drought
qtlJ.102	Plant height	Shoot related trait	Ca6_2540711 - CaM0399	Chr6	CaLG06	95.401	3.97394	10.4569	RIL (264)	ICC 4958 x ICC1882	Composite interval mapping (CIM)	Jaganathan et al. 2015	Drought
qtlJ.101	Days to flowering	Growth related trait	Ca6_158938 - CaM0399	Chr6	CaLG06	99.6295	5.32899	10.861	RIL (264)	ICC 4958 x ICC1882	Composite interval mapping (CIM)	Jaganathan et al. 2015	Drought
qtlJ.105	Plant height	Shoot related trait	Ca7_12390774 - Ca7_33364329	Chr7	CaLG07	23.0525	4.62975	10.051	RIL (264)	ICC 4958 x ICC1882	Composite interval mapping (CIM)	Jaganathan et al. 2015	Drought
qtlJ.106	Plant height	Shoot related trait	CISR117 - Ca7_34277010	Chr7	CaLG07	31.401	5.67427	10.1606	RIL (264)	ICC 4958 x ICC1882	Composite interval mapping (CIM)	Jaganathan et al. 2015	Drought
qtlJ.104	Drought susceptibility indices	Drought related trait	ICCM0199c - CaM1417	Chr7	CaLG07	51.235	3.65255	12.9988	RIL (264)	ICC 4958 x ICC1882	Composite interval mapping (CIM)	Jaganathan et al. 2015	Drought
qtlJ.108	Total Biomass	Biomass related trait	TS57 - TR5	Chr8	CaLG08	16.25	7.81107	10.1147	RIL (264)	ICC 4958 x ICC1882	Composite interval mapping (CIM)	Jaganathan et al. 2015	Drought
qtlJ.115	Days to flowering	Growth related trait	CaM0812 - NCPGR164	Chr8	CaLG08	52.83	11.7025	23.7885	RIL (264)	ICC 4958 x ICC1882	Composite interval mapping (CIM)	Jaganathan et al. 2015	Drought
qtlJ.116	Days to flowering	Growth related trait	CaM0812 - NCPGR164	Chr8	CaLG08	52.83	14.8404	31.9892	RIL (264)	ICC 4958 x ICC1882	Composite interval mapping (CIM)	Jaganathan et al. 2015	Drought
qtlJ.126	Days to flowering	Growth related trait	CaM0812 - NCPGR164	Chr8	CaLG08	52.83	28.595	57.9814	RIL (264)	ICC 4958 x ICC1882	Composite interval mapping (CIM)	Jaganathan et al. 2015	Drought
qtlJ.128	Days to flowering	Growth related trait	CaM0812 - NCPGR164	Chr8	CaLG08	52.83	31.9131	62.2159	RIL (264)	ICC 4958 x ICC1882	Composite interval mapping (CIM)	Jaganathan et al. 2015	Drought
qtlJ.133	Days to maturity	Growth related trait	CaM0812 - NCPGR164	Chr8	CaLG08	52.83	5.34419	10.3101	RIL (264)	ICC 4958 x ICC1882	Composite interval mapping (CIM)	Jaganathan et al. 2015	Drought
qtlJ.137	Days to maturity	Growth related trait	CaM0812 - NCPGR164	Chr8	CaLG08	52.83	9.40065	15.6204	RIL (264)	ICC 4958 x ICC1882	Composite interval mapping (CIM)	Jaganathan et al. 2015	Drought
qtlJ.136	Days to maturity	Growth related trait	CaM0812 - NCPGR164	Chr8	CaLG08	52.83	7.65907	15.843	RIL (264)	ICC 4958 x ICC1882	Composite interval mapping (CIM)	Jaganathan et al. 2015	Drought
qtlJ.143	Days to maturity	Growth related trait	CaM0812 - NCPGR164	Chr8	CaLG08	52.83	14.5233	25.9335	RIL (264)	ICC 4958 x ICC1882	Composite interval mapping (CIM)	Jaganathan et al. 2015	Drought
qtlJ.145	Days to maturity	Growth related trait	CaM0812 - NCPGR164	Chr8	CaLG08	52.83	18.1629	31.561	RIL (264)	ICC 4958 x ICC1882	Composite interval mapping (CIM)	Jaganathan et al. 2015	Drought
qtlJ.158	Number of primary branches	Shoot related trait	CaM0812 - NCPGR164	Chr8	CaLG08	52.83	5.27036	12.9215	RIL (264)	ICC 4958 x ICC1882	Composite interval mapping (CIM)	Jaganathan et al. 2015	Drought
qtlJ.107	Total Biomass	Biomass related trait	CaM0812 - NCPGR164	Chr8	CaLG08	52.83	6.32573	11.4187	RIL (264)	ICC 4958 x ICC1882	Composite interval mapping (CIM)	Jaganathan et al. 2015	Drought
qtlJ.112	Days to flowering	Growth related trait	CaM0812 - NCPGR164	Chr8	CaLG08	57.233	9.04452	16.7109	RIL (264)	ICC 4958 x ICC1882	Composite interval mapping (CIM)	Jaganathan et al. 2015	Drought
qtlJ.122	Days to flowering	Growth related trait	CaM0812 - NCPGR164	Chr8	CaLG08	57.233	21.7742	38.3124	RIL (264)	ICC 4958 x ICC1882	Composite interval mapping (CIM)	Jaganathan et al. 2015	Drought
qtlJ.118	Days to flowering	Growth related trait	CaM0812 - NCPGR164	Chr8	CaLG08	57.233	17.3051	42.4702	RIL (264)	ICC 4958 x ICC1882	Composite interval mapping (CIM)	Jaganathan et al. 2015	Drought
qtlJ.123	Days to flowering	Growth related trait	CaM0812 - NCPGR164	Chr8	CaLG08	57.233	25.7155	46.1951	RIL (264)	ICC 4958 x ICC1882	Composite interval mapping (CIM)	Jaganathan et al. 2015	Drought
qtlJ.113	Days to flowering	Growth related trait	NCPGR164 - Ca8_3050452	Chr8	CaLG08	60.8985	9.21824	16.6329	RIL (264)	ICC 4958 x ICC1882	Composite interval mapping (CIM)	Jaganathan et al. 2015	Drought
qtlJ.114	Days to flowering	Growth related trait	NCPGR164 - Ca8_3050452	Chr8	CaLG08	60.8985	10.367	21.6107	RIL (264)	ICC 4958 x ICC1882	Composite interval mapping (CIM)	Jaganathan et al. 2015	Drought
qtlJ.121	Days to flowering	Growth related trait	NCPGR164 - Ca8_3050452	Chr8	CaLG08	60.8985	21.418	27.7002	RIL (264)	ICC 4958 x ICC1882	Composite interval mapping (CIM)	Jaganathan et al. 2015	Drought
qtlJ.117	Days to flowering	Growth related trait	NCPGR164 - Ca8_3050452	Chr8	CaLG08	60.8985	16.2997	29.4534	RIL (264)	ICC 4958 x ICC1882	Composite interval mapping (CIM)	Jaganathan et al. 2015	Drought
qtlJ.120	Days to flowering	Growth related trait	NCPGR164 - Ca8_3050452	Chr8	CaLG08	60.8985	19.0923	33.5184	RIL (264)	ICC 4958 x ICC1882	Composite interval mapping (CIM)	Jaganathan et al. 2015	Drought
qtlJ.119	Days to flowering	Growth related trait	NCPGR164 - Ca8_3050452	Chr8	CaLG08	60.8985	17.6287	39.0686	RIL (264)	ICC 4958 x ICC1882	Composite interval mapping (CIM)	Jaganathan et al. 2015	Drought
qtlJ.124	Days to flowering	Growth related trait	NCPGR164 - Ca8_3050452	Chr8	CaLG08	60.8985	26.7123	47.2311	RIL (264)	ICC 4958 x ICC1882	Composite interval mapping (CIM)	Jaganathan et al. 2015	Drought
qtlJ.125	Days to flowering	Growth related trait	NCPGR164 - Ca8_3050452	Chr8	CaLG08	60.8985	27.9392	48.2986	RIL (264)	ICC 4958 x ICC1882	Composite interval mapping (CIM)	Jaganathan et al. 2015	Drought
qtlJ.129	Days to flowering	Growth related trait	NCPGR164 - Ca8_3050452	Chr8	CaLG08	60.8985	32.823	51.0301	RIL (264)	ICC 4958 x ICC1882	Composite interval mapping (CIM)	Jaganathan et al. 2015	Drought
qtlJ.130	Days to flowering	Growth related trait	NCPGR164 - Ca8_3050452	Chr8	CaLG08	60.8985	37.5461	58.9311	RIL (264)	ICC 4958 x ICC1882	Composite interval mapping (CIM)	Jaganathan et al. 2015	Drought
qtlJ.127	Days to flowering	Growth related trait	NCPGR164 - Ca8_3050452	Chr8	CaLG08	60.8985	30.6254	61.8573	RIL (264)	ICC 4958 x ICC1882	Composite interval mapping (CIM)	Jaganathan et al. 2015	Drought
qtlJ.131	Days to flowering	Growth related trait	NCPGR164 - Ca8_3050452	Chr8	CaLG08	60.8985	44.4169	66.0752	RIL (264)	ICC 4958 x ICC1882	Composite interval mapping (CIM)	Jaganathan et al. 2015	Drought
qtlJ.132	Days to flowering	Growth related trait	NCPGR164 - Ca8_3050452	Chr8	CaLG08	60.8985	46.0261	67.7144	RIL (264)	ICC 4958 x ICC1882	Composite interval mapping (CIM)	Jaganathan et al. 2015	Drought
qtlJ.139	Days to maturity	Growth related trait	NCPGR164 - Ca8_3050452	Chr8	CaLG08	60.8985	11.0076	18.142	RIL (264)	ICC 4958 x ICC1882	Composite interval mapping (CIM)	Jaganathan et al. 2015	Drought
qtlJ.142	Days to maturity	Growth related trait	NCPGR164 - Ca8_3050452	Chr8	CaLG08	60.8985	12.9425	21.7887	RIL (264)	ICC 4958 x ICC1882	Composite interval mapping (CIM)	Jaganathan et al. 2015	Drought
qtlJ.140	Days to maturity	Growth related trait	NCPGR164 - Ca8_3050452	Chr8	CaLG08	60.8985	11.3594	21.8964	RIL (264)	ICC 4958 x ICC1882	Composite interval mapping (CIM)	Jaganathan et al. 2015	Drought
qtlJ.147	Days to maturity	Growth related trait	NCPGR164 - Ca8_3050452	Chr8	CaLG08	60.8985	22.671	32.7261	RIL (264)	ICC 4958 x ICC1882	Composite interval mapping (CIM)	Jaganathan et al. 2015	Drought
qtlJ.146	Days to maturity	Growth related trait	NCPGR164 - Ca8_3050452	Chr8	CaLG08	60.8985	21.3246	36.5826	RIL (264)	ICC 4958 x ICC1882	Composite interval mapping (CIM)	Jaganathan et al. 2015	Drought
qtlJ.148	Days to maturity	Growth related trait	NCPGR164 - Ca8_3050452	Chr8	CaLG08	60.8985	23.2009	39.2779	RIL (264)	ICC 4958 x ICC1882	Composite interval mapping (CIM)	Jaganathan et al. 2015	Drought
qtlJ.150	Days to maturity	Growth related trait	NCPGR164 - Ca8_3050452	Chr8	CaLG08	60.8985	33.3442	42.0883	RIL (264)	ICC 4958 x ICC1882	Composite interval mapping (CIM)	Jaganathan et al. 2015	Drought
qtlJ.149	Days to maturity	Growth related trait	NCPGR164 - Ca8_3050452	Chr8	CaLG08	60.8985	30.0087	47.4297	RIL (264)	ICC 4958 x ICC1882	Composite interval mapping (CIM)	Jaganathan et al. 2015	Drought
qtlJ.156	Harvest index	Yield related trait	NCPGR164 - Ca8_3050452	Chr8	CaLG08	60.8985	8.962	15.3179	RIL (264)	ICC 4958 x ICC1882	Composite interval mapping (CIM)	Jaganathan et al. 2015	Drought
qtlJ.155	Harvest index	Yield related trait	NCPGR164 - Ca8_3050452	Chr8	CaLG08	60.8985	8.11075	15.6808	RIL (264)	ICC 4958 x ICC1882	Composite interval mapping (CIM)	Jaganathan et al. 2015	Drought
qtlJ.157	Harvest index	Yield related trait	NCPGR164 - Ca8_3050452	Chr8	CaLG08	60.8985	14.5168	25.9431	RIL (264)	ICC 4958 x ICC1882	Composite interval mapping (CIM)	Jaganathan et al. 2015	Drought
qtlJ.111	Days to flowering	Growth related trait	NCPGR164 - CISR80	Chr8	CaLG08	64.7955	7.21824	12.1479	RIL (264)	ICC 4958 x ICC1882	Composite interval mapping (CIM)	Jaganathan et al. 2015	Drought
qtlJ.135	Days to maturity	Growth related trait	NCPGR164 - CISR80	Chr8	CaLG08	64.7955	7.41585	12.9778	RIL (264)	ICC 4958 x ICC1882	Composite interval mapping (CIM)	Jaganathan et al. 2015	Drought
qtlJ.138	Days to maturity	Growth related trait	NCPGR164 - CISR80	Chr8	CaLG08	64.7955	9.58306	18.4701	RIL (264)	ICC 4958 x ICC1882	Composite interval mapping (CIM)	Jaganathan et al. 2015	Drought
qtlJ.141	Days to maturity	Growth related trait	NCPGR164 - CISR80	Chr8	CaLG08	64.7955	12.8078	26.4676	RIL (264)	ICC 4958 x ICC1882	Composite interval mapping (CIM)	Jaganathan et al. 2015	Drought
qtlJ.144	Days to maturity	Growth related trait	NCPGR164 - CISR80	Chr8	CaLG08	64.7955	17.0076	28.4854	RIL (264)	ICC 4958 x ICC1882	Composite interval mapping (CIM)	Jaganathan et al. 2015	Drought
qtlJ.151	Drought susceptibility indices	Drought related trait	NCPGR164 - CISR80	Chr8	CaLG08	64.7955	5.99566	10.7621	RIL (264)	ICC 4958 x ICC1882	Composite interval mapping (CIM)	Jaganathan et al. 2015	Drought
qtlJ.154	Harvest index	Yield related trait	NCPGR164 - CISR80	Chr8	CaLG08	64.7955	7.75896	16.8743	RIL (264)	ICC 4958 x ICC1882	Composite interval mapping (CIM)	Jaganathan et al. 2015	Drought
qtlJ.159	Plant height	Shoot related trait	NCPGR164 - CISR80	Chr8	CaLG08	64.7955	7.14006	10.1325	RIL (264)	ICC 4958 x ICC1882	Composite interval mapping (CIM)	Jaganathan et al. 2015	Drought
qtlJ.161	Plant height	Shoot related trait	NCPGR164 - CISR80	Chr8	CaLG08	64.7955	9.28122	15.1439	RIL (264)	ICC 4958 x ICC1882	Composite interval mapping (CIM)	Jaganathan et al. 2015	Drought
qtlJ.109	Total Biomass	Biomass related trait	NCPGR164 - CISR80	Chr8	CaLG08	64.7955	7.86754	16.1714	RIL (264)	ICC 4958 x ICC1882	Composite interval mapping (CIM)	Jaganathan et al. 2015	Drought
qtlJ.160	Plant height	Shoot related trait	Ca8_4106644 - CISR80	Chr8	CaLG08	65.6375	7.41802	12.0898	RIL (264)	ICC 4958 x ICC1882	Composite interval mapping (CIM)	Jaganathan et al. 2015	Drought
qtlJ.162	Plant height	Shoot related trait	Ca8_4106644 - CISR80	Chr8	CaLG08	65.6375	11.3681	12.8507	RIL (264)	ICC 4958 x ICC1882	Composite interval mapping (CIM)	Jaganathan et al. 2015	Drought
qtlJ.163	Plant height	Shoot related trait	Ca8_4106644 - CISR80	Chr8	CaLG08	65.6375	18.7514	24.294	RIL (264)	ICC 4958 x ICC1882	Composite interval mapping (CIM)	Jaganathan et al. 2015	Drought
qtlJ.164	Yield / Plant	Yield related trait	Ca8_4106644 - CISR80	Chr8	CaLG08	65.6375	10.9425	18.6424	RIL (264)	ICC 4958 x ICC1882	Composite interval mapping (CIM)	Jaganathan et al. 2015	Drought
qtlJ.110	Days to flowering	Growth related trait	Ca8_3050452 - CISR80	Chr8	CaLG08	68.461	6.34528	40.9191	RIL (264)	ICC 4958 x ICC1882	Composite interval mapping (CIM)	Jaganathan et al. 2015	Drought
qtlJ.153	Harvest index	Yield related trait	Ca8_3050452 - CISR80	Chr8	CaLG08	68.461	5.70467	14.0716	RIL (264)	ICC 4958 x ICC1882	Composite interval mapping (CIM)	Jaganathan et al. 2015	Drought
qtlJ.134	Days to maturity	Growth related trait	CISR80 - Ca8_714974	Chr8	CaLG08	75.1985	5.62215	10.1146	RIL (264)	ICC 4958 x ICC1882	Composite interval mapping (CIM)	Jaganathan et al. 2015	Drought
qtlJ.152	Harvest index	Yield related trait	CISR80 - Ca8_714974	Chr8	CaLG08	75.1985	5.4506	11.1199	RIL (264)	ICC 4958 x ICC1882	Composite interval mapping (CIM)	Jaganathan et al. 2015	Drought
qtlj 1	Number of primary branches	Shoot related trait	TA142-ICCM281a	Chr3	CaLG03	68	4.7	2	F2 (206)	DCP 92-3 × ICCV 92944	Composite interval mapping (CIM)	Jha et al.(2019)	Heat
qtlj 2	Chlorophyll content	Shoot related trait	NCPGR206-H3G031	Chr6	CaLG06	100	4.9	17.4	F2 (206)	DCP 92-3 × ICCV 92944	Composite interval mapping (CIM)	Jha et al.(2019)	Heat
KaleQTL113	Total Biomass	Biomass related trait	bin_1_45827489 - bin_1_39391172	Chr1	CaLG01	58	4.09	8.32	RIL (232)	ICC 4958 x ICC1882	Icimapping (ICIM)	Kale et al. 2015	Drought
KaleQTL132	Drought tolerance indices	Drought related trait	bin_1_22810338 - bin_1_22349608	Chr1	CaLG01	63	3.69	6.87	RIL (232)	ICC 4958 x ICC1882	Icimapping (ICIM)	Kale et al. 2015	Drought
KaleQTL110	100-Seed weight	Yield related trait	bin_1_7476098 - bin_1_7412354	Chr1	CaLG01	78	4	7.1	RIL (232)	ICC 4958 x ICC1882	Icimapping (ICIM)	Kale et al. 2015	Drought
KaleQTL38	Number of secondary branches	Shoot related trait	bin_1_4992190 - bin_1_4870121	Chr1	CaLG01	93	3.85	7.68	RIL (232)	ICC 4958 x ICC1882	Icimapping (ICIM)	Kale et al. 2015	Drought
KaleQTL35	Number of primary branches	Shoot related trait	bin_1_1824635 - bin_1_1821759	Chr1	CaLG01	102	3.46	6.97	RIL (232)	ICC 4958 x ICC1882	Icimapping (ICIM)	Kale et al. 2015	Drought
KaleQTL105	100-Seed weight	Yield related trait	bin_1_1244015 - bin_1_1229294	Chr1	CaLG01	106	7.11	13.71	RIL (232)	ICC 4958 x ICC1882	Icimapping (ICIM)	Kale et al. 2015	Drought
KaleQTL112	100-Seed weight	Yield related trait	bin_1_1202614 - bin_1_1195249	Chr1	CaLG01	107	3.39	6.85	RIL (232)	ICC 4958 x ICC1882	Icimapping (ICIM)	Kale et al. 2015	Drought
KaleQTL111	100-Seed weight	Yield related trait	bin_1_1202614 - bin_1_1195249	Chr1	CaLG01	107	3.45	6.96	RIL (232)	ICC 4958 x ICC1882	Icimapping (ICIM)	Kale et al. 2015	Drought
KaleQTL109	100-Seed weight	Yield related trait	bin_1_1202614 - bin_1_1195249	Chr1	CaLG01	107	4.91	9.81	RIL (232)	ICC 4958 x ICC1882	Icimapping (ICIM)	Kale et al. 2015	Drought
KaleQTL108	100-Seed weight	Yield related trait	bin_1_1202614 - bin_1_1195249	Chr1	CaLG01	107	5.47	10.78	RIL (232)	ICC 4958 x ICC1882	Icimapping (ICIM)	Kale et al. 2015	Drought
KaleQTL107	100-Seed weight	Yield related trait	bin_1_1202614 - bin_1_1195249	Chr1	CaLG01	107	6.02	11.89	RIL (232)	ICC 4958 x ICC1882	Icimapping (ICIM)	Kale et al. 2015	Drought
KaleQTL106	100-Seed weight	Yield related trait	bin_1_1202614 - bin_1_1195249	Chr1	CaLG01	107	6.7	12.98	RIL (232)	ICC 4958 x ICC1882	Icimapping (ICIM)	Kale et al. 2015	Drought
KaleQTL104	100-Seed weight	Yield related trait	bin_1_1202614 - bin_1_1195249	Chr1	CaLG01	107	9.13	17.34	RIL (232)	ICC 4958 x ICC1882	Icimapping (ICIM)	Kale et al. 2015	Drought
KaleQTL42	Days to flowering	Growth related trait	bin_1_1216139 - bin_1_45888678	Chr1	CaLG01	136	3.12	38.44	RIL (232)	ICC 4958 x ICC1882	Icimapping (ICIM)	Kale et al. 2015	Drought
KaleQTL80	Days to maturity	Growth related trait	bin_2_30506636 - bin_2_30527477	Chr2	CaLG02	77	3.67	7.41	RIL (232)	ICC 4958 x ICC1882	Icimapping (ICIM)	Kale et al. 2015	Drought
KaleQTL126	Yield / Plant	Yield related trait	bin_3_35078988 - bin_3_35056553	Chr3	CaLG03	19	3.18	6.38	RIL (232)	ICC 4958 x ICC1882	Icimapping (ICIM)	Kale et al. 2015	Drought
KaleQTL128	Delta carbon ratio	Stress related trait	bin_4_1710658 - bin_4_1713134	Chr4	CaLG04	2	4.44	8.36	RIL (232)	ICC 4958 x ICC1882	Icimapping (ICIM)	Kale et al. 2015	Drought
KaleQTL24	Plant height	Shoot related trait	bin_4_11210420 - bin_4_11690035	Chr4	CaLG04	37	4.03	8.1	RIL (232)	ICC 4958 x ICC1882	Icimapping (ICIM)	Kale et al. 2015	Drought
KaleQTL22	Plant height	Shoot related trait	bin_4_12586721 - bin_4_12650792	Chr4	CaLG04	42	4.4	8.79	RIL (232)	ICC 4958 x ICC1882	Icimapping (ICIM)	Kale et al. 2015	Drought
KaleQTL118	Harvest index	Yield related trait	bin_4_12935549 - bin_4_12982420	Chr4	CaLG04	43	5.52	10.81	RIL (232)	ICC 4958 x ICC1882	Icimapping (ICIM)	Kale et al. 2015	Drought
KaleQTL114	Total Biomass	Biomass related trait	bin_4_13048918 - bin_4_13097584	Chr4	CaLG04	44	3.9	7.85	RIL (232)	ICC 4958 x ICC1882	Icimapping (ICIM)	Kale et al. 2015	Drought
KaleQTL103	100-Seed weight	Yield related trait	bin_4_13239546 - bin_4_13378761	Chr4	CaLG04	45	15.75	27.96	RIL (232)	ICC 4958 x ICC1882	Icimapping (ICIM)	Kale et al. 2015	Drought
KaleQTL102	100-Seed weight	Yield related trait	bin_4_13239546 - bin_4_13378761	Chr4	CaLG04	45	16.2	28.55	RIL (232)	ICC 4958 x ICC1882	Icimapping (ICIM)	Kale et al. 2015	Drought
KaleQTL100	100-Seed weight	Yield related trait	bin_4_13239546 - bin_4_13378761	Chr4	CaLG04	45	22.96	36.91	RIL (232)	ICC 4958 x ICC1882	Icimapping (ICIM)	Kale et al. 2015	Drought
KaleQTL99	100-Seed weight	Yield related trait	bin_4_13239546 - bin_4_13378761	Chr4	CaLG04	45	27.3	43.68	RIL (232)	ICC 4958 x ICC1882	Icimapping (ICIM)	Kale et al. 2015	Drought
KaleQTL98	100-Seed weight	Yield related trait	bin_4_13239546 - bin_4_13378761	Chr4	CaLG04	45	32.47	49.34	RIL (232)	ICC 4958 x ICC1882	Icimapping (ICIM)	Kale et al. 2015	Drought
KaleQTL97	100-Seed weight	Yield related trait	bin_4_13239546 - bin_4_13378761	Chr4	CaLG04	45	33.21	50.16	RIL (232)	ICC 4958 x ICC1882	Icimapping (ICIM)	Kale et al. 2015	Drought
KaleQTL96	100-Seed weight	Yield related trait	bin_4_13239546 - bin_4_13378761	Chr4	CaLG04	45	33.93	50.89	RIL (232)	ICC 4958 x ICC1882	Icimapping (ICIM)	Kale et al. 2015	Drought
KaleQTL95	100-Seed weight	Yield related trait	bin_4_13239546 - bin_4_13378761	Chr4	CaLG04	45	34.64	51.41	RIL (232)	ICC 4958 x ICC1882	Icimapping (ICIM)	Kale et al. 2015	Drought
KaleQTL94	100-Seed weight	Yield related trait	bin_4_13239546 - bin_4_13378761	Chr4	CaLG04	45	35.73	52.74	RIL (232)	ICC 4958 x ICC1882	Icimapping (ICIM)	Kale et al. 2015	Drought
KaleQTL93	100-Seed weight	Yield related trait	bin_4_13239546 - bin_4_13378761	Chr4	CaLG04	45	39.2	55.99	RIL (232)	ICC 4958 x ICC1882	Icimapping (ICIM)	Kale et al. 2015	Drought
KaleQTL92	100-Seed weight	Yield related trait	bin_4_13239546 - bin_4_13378761	Chr4	CaLG04	45	43.56	59.83	RIL (232)	ICC 4958 x ICC1882	Icimapping (ICIM)	Kale et al. 2015	Drought
KaleQTL74	Days to maturity	Growth related trait	bin_4_13239546 - bin_4_13378761	Chr4	CaLG04	45	7.74	14.9	RIL (232)	ICC 4958 x ICC1882	Icimapping (ICIM)	Kale et al. 2015	Drought
KaleQTL127	Delta carbon ratio	Stress related trait	bin_4_13239546 - bin_4_13378761	Chr4	CaLG04	45	6.11	11.9	RIL (232)	ICC 4958 x ICC1882	Icimapping (ICIM)	Kale et al. 2015	Drought
KaleQTL88	Number of pods/plant	Yield related trait	bin_4_13239546 - bin_4_13378761	Chr4	CaLG04	45	9.82	16.66	RIL (232)	ICC 4958 x ICC1882	Icimapping (ICIM)	Kale et al. 2015	Drought
KaleQTL15	Plant height	Shoot related trait	bin_4_13239546 - bin_4_13378761	Chr4	CaLG04	45	7.81	14.97	RIL (232)	ICC 4958 x ICC1882	Icimapping (ICIM)	Kale et al. 2015	Drought
KaleQTL13	Plant height	Shoot related trait	bin_4_13239546 - bin_4_13378761	Chr4	CaLG04	45	9.02	17.96	RIL (232)	ICC 4958 x ICC1882	Icimapping (ICIM)	Kale et al. 2015	Drought
KaleQTL12	Plant height	Shoot related trait	bin_4_13239546 - bin_4_13378761	Chr4	CaLG04	45	10.17	19.03	RIL (232)	ICC 4958 x ICC1882	Icimapping (ICIM)	Kale et al. 2015	Drought
KaleQTL11	Plant height	Shoot related trait	bin_4_13239546 - bin_4_13378761	Chr4	CaLG04	45	11.73	21.62	RIL (232)	ICC 4958 x ICC1882	Icimapping (ICIM)	Kale et al. 2015	Drought
KaleQTL10	Plant height	Shoot related trait	bin_4_13239546 - bin_4_13378761	Chr4	CaLG04	45	13.99	24.83	RIL (232)	ICC 4958 x ICC1882	Icimapping (ICIM)	Kale et al. 2015	Drought
KaleQTL9	Plant height	Shoot related trait	bin_4_13239546 - bin_4_13378761	Chr4	CaLG04	45	15.17	28.45	RIL (232)	ICC 4958 x ICC1882	Icimapping (ICIM)	Kale et al. 2015	Drought
KaleQTL8	Plant height	Shoot related trait	bin_4_13239546 - bin_4_13378761	Chr4	CaLG04	45	21.97	36.68	RIL (232)	ICC 4958 x ICC1882	Icimapping (ICIM)	Kale et al. 2015	Drought
KaleQTL7	Plant height	Shoot related trait	bin_4_13239546 - bin_4_13378761	Chr4	CaLG04	45	24.34	41.76	RIL (232)	ICC 4958 x ICC1882	Icimapping (ICIM)	Kale et al. 2015	Drought
KaleQTL1	Root lenght density	Root related trait	bin_4_13239546 - bin_4_13378761	Chr4	CaLG04	45	5.23	10.36	RIL (232)	ICC 4958 x ICC1882	Icimapping (ICIM)	Kale et al. 2015	Drought
KaleQTL6	100-Seed weight	Yield related trait	bin_4_13393647 - bin_4_13547009	Chr4	CaLG04	46	13.78	25.22	RIL (232)	ICC 4958 x ICC1882	Icimapping (ICIM)	Kale et al. 2015	Drought
KaleQTL101	100-Seed weight	Yield related trait	bin_4_13393647 - bin_4_13547009	Chr4	CaLG04	46	18.31	31.66	RIL (232)	ICC 4958 x ICC1882	Icimapping (ICIM)	Kale et al. 2015	Drought
KaleQTL37	Number of secondary branches	Shoot related trait	bin_4_13393647 - bin_4_13547009	Chr4	CaLG04	46	4.18	8.63	RIL (232)	ICC 4958 x ICC1882	Icimapping (ICIM)	Kale et al. 2015	Drought
KaleQTL23	Plant height	Shoot related trait	bin_4_13393647 - bin_4_13547009	Chr4	CaLG04	46	4.1	8.16	RIL (232)	ICC 4958 x ICC1882	Icimapping (ICIM)	Kale et al. 2015	Drought
KaleQTL5	R-T ratio	Biomass related trait	bin_4_13393647 - bin_4_13547009	Chr4	CaLG04	46	5.89	11.82	RIL (232)	ICC 4958 x ICC1882	Icimapping (ICIM)	Kale et al. 2015	Drought
KaleQTL4	R-T ratio	Biomass related trait	bin_4_13393647 - bin_4_13547009	Chr4	CaLG04	46	10.57	20.09	RIL (232)	ICC 4958 x ICC1882	Icimapping (ICIM)	Kale et al. 2015	Drought
KaleQTL89	Number of pods/plant	Yield related trait	bin_4_15082304 - bin_4_15250027	Chr4	CaLG04	50	5.91	11.96	RIL (232)	ICC 4958 x ICC1882	Icimapping (ICIM)	Kale et al. 2015	Drought
KaleQTL31	Plant height	Shoot related trait	bin_4_40000893 - bin_4_40023390	Chr4	CaLG04	80	3.33	5.36	RIL (232)	ICC 4958 x ICC1882	Icimapping (ICIM)	Kale et al. 2015	Drought
KaleQTL129	Delta carbon ratio	Stress related trait	bin_4_42549627 - bin_4_43207105	Chr4	CaLG04	86	3.33	6.32	RIL (232)	ICC 4958 x ICC1882	Icimapping (ICIM)	Kale et al. 2015	Drought
KaleQTL30	Plant height	Shoot related trait	bin_4_45192563 - bin_4_45238182	Chr4	CaLG04	99	3.93	5.53	RIL (232)	ICC 4958 x ICC1882	Icimapping (ICIM)	Kale et al. 2015	Drought
KaleQTL124	Yield / Plant	Yield related trait	bin_4_47375605 - bin_4_47453959	Chr4	CaLG04	110	4.36	8.74	RIL (232)	ICC 4958 x ICC1882	Icimapping (ICIM)	Kale et al. 2015	Drought
KaleQTL32	Plant height	Shoot related trait	bin_4_48635948 - bin_4_48732122	Chr4	CaLG04	123	3.03	4.75	RIL (232)	ICC 4958 x ICC1882	Icimapping (ICIM)	Kale et al. 2015	Drought
KaleQTL90	Number of Seed / Pod	Yield related trait	bin_5_20457969 - bin_5_7323627	Chr5	CaLG05	11	3.17	6.66	RIL (232)	ICC 4958 x ICC1882	Icimapping (ICIM)	Kale et al. 2015	Drought
KaleQTL60	Days to flowering	Growth related trait	bin_5_42079654 - bin_5_42142721	Chr5	CaLG05	56	3.32	6.66	RIL (232)	ICC 4958 x ICC1882	Icimapping (ICIM)	Kale et al. 2015	Drought
KaleQTL59	Days to flowering	Growth related trait	bin_5_45473300 - bin_5_45530795	Chr5	CaLG05	65	3.24	7.65	RIL (232)	ICC 4958 x ICC1882	Icimapping (ICIM)	Kale et al. 2015	Drought
KaleQTL54	Days to flowering	Growth related trait	bin_5_45473300 - bin_5_45530795	Chr5	CaLG05	65	3.8	8.7	RIL (232)	ICC 4958 x ICC1882	Icimapping (ICIM)	Kale et al. 2015	Drought
KaleQTL55	Days to flowering	Growth related trait	bin_5_45473300 - bin_5_45530795	Chr5	CaLG05	66	3.7	8.69	RIL (232)	ICC 4958 x ICC1882	Icimapping (ICIM)	Kale et al. 2015	Drought
KaleQTL56	Days to flowering	Growth related trait	bin_5_45473300 - bin_5_45530795	Chr5	CaLG05	67	3.59	8.66	RIL (232)	ICC 4958 x ICC1882	Icimapping (ICIM)	Kale et al. 2015	Drought
KaleQTL82	Days to maturity	Growth related trait	bin_5_45473300 - bin_5_45530795	Chr5	CaLG05	68	3.04	7.36	RIL (232)	ICC 4958 x ICC1882	Icimapping (ICIM)	Kale et al. 2015	Drought
KaleQTL77	Days to maturity	Growth related trait	bin_5_45473300 - bin_5_45530795	Chr5	CaLG05	68	4.27	10.51	RIL (232)	ICC 4958 x ICC1882	Icimapping (ICIM)	Kale et al. 2015	Drought
KaleQTL57	Days to flowering	Growth related trait	bin_5_45473300 - bin_5_45530795	Chr5	CaLG05	69	3.41	8.12	RIL (232)	ICC 4958 x ICC1882	Icimapping (ICIM)	Kale et al. 2015	Drought
KaleQTL58	Days to flowering	Growth related trait	bin_5_45473300 - bin_5_45530795	Chr5	CaLG05	70	3.54	8.06	RIL (232)	ICC 4958 x ICC1882	Icimapping (ICIM)	Kale et al. 2015	Drought
KaleQTL84	Days to maturity	Growth related trait	bin_5_45473300 - bin_5_45530795	Chr5	CaLG05	71	3.25	6.81	RIL (232)	ICC 4958 x ICC1882	Icimapping (ICIM)	Kale et al. 2015	Drought
KaleQTL86	Days to maturity	Growth related trait	bin_5_30232785 - bin_5_30210335	Chr5	CaLG05	118	3.2	6.44	RIL (232)	ICC 4958 x ICC1882	Icimapping (ICIM)	Kale et al. 2015	Drought
KaleQTL121	Harvest index	Yield related trait	bin_6_2804634 - bin_6_2917216	Chr6	CaLG06	4	3.32	6.71	RIL (232)	ICC 4958 x ICC1882	Icimapping (ICIM)	Kale et al. 2015	Drought
KaleQTL17	Plant height	Shoot related trait	bin_6_3613490 - bin_6_3632957	Chr6	CaLG06	7	6.43	12.55	RIL (232)	ICC 4958 x ICC1882	Icimapping (ICIM)	Kale et al. 2015	Drought
KaleQTL79	Days to maturity	Growth related trait	bin_6_3677353 - bin_6_3683132	Chr6	CaLG06	8	3.99	7.96	RIL (232)	ICC 4958 x ICC1882	Icimapping (ICIM)	Kale et al. 2015	Drought
KaleQTL25	Plant height	Shoot related trait	bin_6_3677353 - bin_6_3683132	Chr6	CaLG06	8	3.96	7.91	RIL (232)	ICC 4958 x ICC1882	Icimapping (ICIM)	Kale et al. 2015	Drought
KaleQTL18	Plant height	Shoot related trait	bin_6_3677353 - bin_6_3683132	Chr6	CaLG06	8	5.78	11.34	RIL (232)	ICC 4958 x ICC1882	Icimapping (ICIM)	Kale et al. 2015	Drought
KaleQTL62	Days to flowering	Growth related trait	bin_6_5555667 - bin_6_6943324	Chr6	CaLG06	19	3.11	6.28	RIL (232)	ICC 4958 x ICC1882	Icimapping (ICIM)	Kale et al. 2015	Drought
KaleQTL117	Harvest index	Yield related trait	bin_6_5555667 - bin_6_6943324	Chr6	CaLG06	19	6.17	12.14	RIL (232)	ICC 4958 x ICC1882	Icimapping (ICIM)	Kale et al. 2015	Drought
KaleQTL81	Days to maturity	Growth related trait	bin_6_6943324 - bin_6_6999653	Chr6	CaLG06	20	3.51	7.4	RIL (232)	ICC 4958 x ICC1882	Icimapping (ICIM)	Kale et al. 2015	Drought
KaleQTL28	Plant height	Shoot related trait	bin_6_6943324 - bin_6_6999653	Chr6	CaLG06	21	3.29	6.94	RIL (232)	ICC 4958 x ICC1882	Icimapping (ICIM)	Kale et al. 2015	Drought
KaleQTL19	Plant height	Shoot related trait	bin_6_6943324 - bin_6_6999653	Chr6	CaLG06	21	4.65	10.58	RIL (232)	ICC 4958 x ICC1882	Icimapping (ICIM)	Kale et al. 2015	Drought
KaleQTL20	Plant height	Shoot related trait	bin_6_6943324 - bin_6_6999653	Chr6	CaLG06	24	4.53	9.85	RIL (232)	ICC 4958 x ICC1882	Icimapping (ICIM)	Kale et al. 2015	Drought
KaleQTL29	Plant height	Shoot related trait	bin_6_7491206 - bin_6_7526573	Chr6	CaLG06	28	3.24	6.51	RIL (232)	ICC 4958 x ICC1882	Icimapping (ICIM)	Kale et al. 2015	Drought
KaleQTL85	Days to maturity	Growth related trait	bin_6_8283807 - bin_6_8299950	Chr6	CaLG06	30	3.21	6.52	RIL (232)	ICC 4958 x ICC1882	Icimapping (ICIM)	Kale et al. 2015	Drought
KaleQTL87	Days to maturity	Growth related trait	bin_7_29276309 - bin_7_29967944	Chr7	CaLG07	0	3.01	6.05	RIL (232)	ICC 4958 x ICC1882	Icimapping (ICIM)	Kale et al. 2015	Drought
KaleQTL123	Harvest index	Yield related trait	bin_7_31651413 - bin_7_31652416	Chr7	CaLG07	11	3.16	6.43	RIL (232)	ICC 4958 x ICC1882	Icimapping (ICIM)	Kale et al. 2015	Drought
KaleQTL133	Drought tolerance indices	Drought related trait	bin_7_32532047 - bin_7_32710042	Chr7	CaLG07	16	3.26	6.05	RIL (232)	ICC 4958 x ICC1882	Icimapping (ICIM)	Kale et al. 2015	Drought
KaleQTL63	Days to maturity	Growth related trait	bin_7_12870961 - bin_7_12856579	Chr7	CaLG07	41	19.53	45.38	RIL (232)	ICC 4958 x ICC1882	Icimapping (ICIM)	Kale et al. 2015	Drought
KaleQTL83	Days to maturity	Growth related trait	bin_7_12389184 - bin_7_12378886	Chr7	CaLG07	43	3.6	7.34	RIL (232)	ICC 4958 x ICC1882	Icimapping (ICIM)	Kale et al. 2015	Drought
KaleQTL125	Yield / Plant	Yield related trait	bin_7_12083724 - bin_7_11984393	Chr7	CaLG07	45	3.53	7.09	RIL (232)	ICC 4958 x ICC1882	Icimapping (ICIM)	Kale et al. 2015	Drought
KaleQTL36	Number of primary branches	Shoot related trait	bin_7_4537517 - bin_7_4519483	Chr7	CaLG07	89	3.21	6.69	RIL (232)	ICC 4958 x ICC1882	Icimapping (ICIM)	Kale et al. 2015	Drought
KaleQTL131	Drought tolerance indices	Drought related trait	bin_7_4171826 - bin_7_4156233	Chr7	CaLG07	92	3.92	7.33	RIL (232)	ICC 4958 x ICC1882	Icimapping (ICIM)	Kale et al. 2015	Drought
KaleQTL115	Total Biomass	Biomass related trait	bin_7_3102566 - bin_7_3050024	Chr7	CaLG07	99	3.65	7.33	RIL (232)	ICC 4958 x ICC1882	Icimapping (ICIM)	Kale et al. 2015	Drought
KaleQTL2	Root surface area	Root related trait	bin_8_16021376 - bin_8_16020537	Chr8	CaLG08	1	3.7	7.4	RIL (232)	ICC 4958 x ICC1882	Icimapping (ICIM)	Kale et al. 2015	Drought
KaleQTL3	Root volume	Root related trait	bin_8_16021376 - bin_8_16020537	Chr8	CaLG08	1	3.57	7.14	RIL (232)	ICC 4958 x ICC1882	Icimapping (ICIM)	Kale et al. 2015	Drought
KaleQTL91	Number of Seed / Pod	Yield related trait	bin_8_8297568 - bin_8_8296790	Chr8	CaLG08	27	3	6.04	RIL (232)	ICC 4958 x ICC1882	Icimapping (ICIM)	Kale et al. 2015	Drought
KaleQTL34	Number of primary branches	Shoot related trait	bin_8_6167474 - bin_8_6034209	Chr8	CaLG08	37	3.91	7.82	RIL (232)	ICC 4958 x ICC1882	Icimapping (ICIM)	Kale et al. 2015	Drought
KaleQTL26	Plant height	Shoot related trait	bin_8_6034209 - bin_8_5984553	Chr8	CaLG08	41	3.19	7.83	RIL (232)	ICC 4958 x ICC1882	Icimapping (ICIM)	Kale et al. 2015	Drought
KaleQTL50	Days to flowering	Growth related trait	bin_8_6034209 - bin_8_5984553	Chr8	CaLG08	46	15.03	29.74	RIL (232)	ICC 4958 x ICC1882	Icimapping (ICIM)	Kale et al. 2015	Drought
KaleQTL44	Days to flowering	Growth related trait	bin_8_6034209 - bin_8_5984553	Chr8	CaLG08	46	17.88	36.72	RIL (232)	ICC 4958 x ICC1882	Icimapping (ICIM)	Kale et al. 2015	Drought
KaleQTL40	Days to flowering	Growth related trait	bin_8_6034209 - bin_8_5984553	Chr8	CaLG08	46	27.66	48.53	RIL (232)	ICC 4958 x ICC1882	Icimapping (ICIM)	Kale et al. 2015	Drought
KaleQTL75	Days to maturity	Growth related trait	bin_8_6034209 - bin_8_5984553	Chr8	CaLG08	46	6.99	14.51	RIL (232)	ICC 4958 x ICC1882	Icimapping (ICIM)	Kale et al. 2015	Drought
KaleQTL73	Days to maturity	Growth related trait	bin_8_6034209 - bin_8_5984553	Chr8	CaLG08	46	7.18	15.38	RIL (232)	ICC 4958 x ICC1882	Icimapping (ICIM)	Kale et al. 2015	Drought
KaleQTL67	Days to maturity	Growth related trait	bin_8_6034209 - bin_8_5984553	Chr8	CaLG08	46	12.26	24.79	RIL (232)	ICC 4958 x ICC1882	Icimapping (ICIM)	Kale et al. 2015	Drought
KaleQTL130	Drought tolerance indices	Drought related trait	bin_8_6034209 - bin_8_5984553	Chr8	CaLG08	46	3.4	7.38	RIL (232)	ICC 4958 x ICC1882	Icimapping (ICIM)	Kale et al. 2015	Drought
KaleQTL16	Plant height	Shoot related trait	bin_8_6034209 - bin_8_5984553	Chr8	CaLG08	46	6.78	14.27	RIL (232)	ICC 4958 x ICC1882	Icimapping (ICIM)	Kale et al. 2015	Drought
KaleQTL53	Days to flowering	Growth related trait	bin_8_6034209 - bin_8_5984553	Chr8	CaLG08	47	7.04	13.77	RIL (232)	ICC 4958 x ICC1882	Icimapping (ICIM)	Kale et al. 2015	Drought
KaleQTL52	Days to flowering	Growth related trait	bin_8_6034209 - bin_8_5984553	Chr8	CaLG08	47	8.36	16.06	RIL (232)	ICC 4958 x ICC1882	Icimapping (ICIM)	Kale et al. 2015	Drought
KaleQTL51	Days to flowering	Growth related trait	bin_8_6034209 - bin_8_5984553	Chr8	CaLG08	47	8.98	17.18	RIL (232)	ICC 4958 x ICC1882	Icimapping (ICIM)	Kale et al. 2015	Drought
KaleQTL49	Days to flowering	Growth related trait	bin_8_6034209 - bin_8_5984553	Chr8	CaLG08	47	17.89	31.2	RIL (232)	ICC 4958 x ICC1882	Icimapping (ICIM)	Kale et al. 2015	Drought
KaleQTL48	Days to flowering	Growth related trait	bin_8_6034209 - bin_8_5984553	Chr8	CaLG08	47	18.38	32.06	RIL (232)	ICC 4958 x ICC1882	Icimapping (ICIM)	Kale et al. 2015	Drought
KaleQTL47	Days to flowering	Growth related trait	bin_8_6034209 - bin_8_5984553	Chr8	CaLG08	47	19.84	34.05	RIL (232)	ICC 4958 x ICC1882	Icimapping (ICIM)	Kale et al. 2015	Drought
KaleQTL46	Days to flowering	Growth related trait	bin_8_6034209 - bin_8_5984553	Chr8	CaLG08	47	20.09	34.71	RIL (232)	ICC 4958 x ICC1882	Icimapping (ICIM)	Kale et al. 2015	Drought
KaleQTL45	Days to flowering	Growth related trait	bin_8_6034209 - bin_8_5984553	Chr8	CaLG08	47	21.3	36	RIL (232)	ICC 4958 x ICC1882	Icimapping (ICIM)	Kale et al. 2015	Drought
KaleQTL43	Days to flowering	Growth related trait	bin_8_6034209 - bin_8_5984553	Chr8	CaLG08	47	22.99	38.44	RIL (232)	ICC 4958 x ICC1882	Icimapping (ICIM)	Kale et al. 2015	Drought
KaleQTL41	Days to flowering	Growth related trait	bin_8_6034209 - bin_8_5984553	Chr8	CaLG08	47	28.19	44.76	RIL (232)	ICC 4958 x ICC1882	Icimapping (ICIM)	Kale et al. 2015	Drought
KaleQTL76	Days to maturity	Growth related trait	bin_8_6034209 - bin_8_5984553	Chr8	CaLG08	47	6.08	11.93	RIL (232)	ICC 4958 x ICC1882	Icimapping (ICIM)	Kale et al. 2015	Drought
KaleQTL72	Days to maturity	Growth related trait	bin_8_6034209 - bin_8_5984553	Chr8	CaLG08	47	8.6	16.47	RIL (232)	ICC 4958 x ICC1882	Icimapping (ICIM)	Kale et al. 2015	Drought
KaleQTL66	Days to maturity	Growth related trait	bin_8_6034209 - bin_8_5984553	Chr8	CaLG08	47	17.97	31.47	RIL (232)	ICC 4958 x ICC1882	Icimapping (ICIM)	Kale et al. 2015	Drought
KaleQTL65	Days to maturity	Growth related trait	bin_8_6034209 - bin_8_5984553	Chr8	CaLG08	47	20.66	35.09	RIL (232)	ICC 4958 x ICC1882	Icimapping (ICIM)	Kale et al. 2015	Drought
KaleQTL64	Days to maturity	Growth related trait	bin_8_6034209 - bin_8_5984553	Chr8	CaLG08	47	21.37	36.11	RIL (232)	ICC 4958 x ICC1882	Icimapping (ICIM)	Kale et al. 2015	Drought
KaleQTL134	Drought susceptibility indices	Drought related trait	bin_8_6034209 - bin_8_5984553	Chr8	CaLG08	47	4.31	8.64	RIL (232)	ICC 4958 x ICC1882	Icimapping (ICIM)	Kale et al. 2015	Drought
KaleQTL120	Harvest index	Yield related trait	bin_8_6034209 - bin_8_5984553	Chr8	CaLG08	47	4.12	8.27	RIL (232)	ICC 4958 x ICC1882	Icimapping (ICIM)	Kale et al. 2015	Drought
KaleQTL116	Harvest index	Yield related trait	bin_8_6034209 - bin_8_5984553	Chr8	CaLG08	47	8.01	15.42	RIL (232)	ICC 4958 x ICC1882	Icimapping (ICIM)	Kale et al. 2015	Drought
KaleQTL33	Number of primary branches	Shoot related trait	bin_8_6034209 - bin_8_5984553	Chr8	CaLG08	47	5.7	11.27	RIL (232)	ICC 4958 x ICC1882	Icimapping (ICIM)	Kale et al. 2015	Drought
KaleQTL78	Days to maturity	Growth related trait	bin_8_4015752 - bin_8_3992475	Chr8	CaLG08	48	5.08	10.14	RIL (232)	ICC 4958 x ICC1882	Icimapping (ICIM)	Kale et al. 2015	Drought
KaleQTL71	Days to maturity	Growth related trait	bin_8_4015752 - bin_8_3992475	Chr8	CaLG08	48	9.14	17.54	RIL (232)	ICC 4958 x ICC1882	Icimapping (ICIM)	Kale et al. 2015	Drought
KaleQTL70	Days to maturity	Growth related trait	bin_8_4015752 - bin_8_3992475	Chr8	CaLG08	48	10.4	19.61	RIL (232)	ICC 4958 x ICC1882	Icimapping (ICIM)	Kale et al. 2015	Drought
KaleQTL69	Days to maturity	Growth related trait	bin_8_4015752 - bin_8_3992475	Chr8	CaLG08	48	10.6	20.17	RIL (232)	ICC 4958 x ICC1882	Icimapping (ICIM)	Kale et al. 2015	Drought
KaleQTL68	Days to maturity	Growth related trait	bin_8_4015752 - bin_8_3992475	Chr8	CaLG08	48	11.14	21.33	RIL (232)	ICC 4958 x ICC1882	Icimapping (ICIM)	Kale et al. 2015	Drought
KaleQTL27	Plant height	Shoot related trait	bin_8_4015752 - bin_8_3992475	Chr8	CaLG08	48	3.56	7.35	RIL (232)	ICC 4958 x ICC1882	Icimapping (ICIM)	Kale et al. 2015	Drought
KaleQTL119	Harvest index	Yield related trait	bin_8_3992475 - bin_8_3962288	Chr8	CaLG08	49	4.64	9.19	RIL (232)	ICC 4958 x ICC1882	Icimapping (ICIM)	Kale et al. 2015	Drought
KaleQTL21	Plant height	Shoot related trait	bin_8_3992475 - bin_8_3962288	Chr8	CaLG08	49	4.68	9.28	RIL (232)	ICC 4958 x ICC1882	Icimapping (ICIM)	Kale et al. 2015	Drought
KaleQTL61	Days to flowering	Growth related trait	bin_8_3992475 - bin_8_3962288	Chr8	CaLG08	50	3.09	6.37	RIL (232)	ICC 4958 x ICC1882	Icimapping (ICIM)	Kale et al. 2015	Drought
KaleQTL122	Harvest index	Yield related trait	bin_8_3962288 - bin_8_3135881	Chr8	CaLG08	51	3.18	6.46	RIL (232)	ICC 4958 x ICC1882	Icimapping (ICIM)	Kale et al. 2015	Drought
KaleQTL39	Number of secondary branches	Shoot related trait	bin_8_3018346 - bin_8_3013230	Chr8	CaLG08	52	3.38	6.79	RIL (232)	ICC 4958 x ICC1882	Icimapping (ICIM)	Kale et al. 2015	Drought
KaleQTL14	Plant height	Shoot related trait	bin_8_3018346 - bin_8_3013230	Chr8	CaLG08	52	8.23	15.73	RIL (232)	ICC 4958 x ICC1882	Icimapping (ICIM)	Kale et al. 2015	Drought
qhsw-01	100-Seed weight	Yield related trait	CNC_021161.1.24009817 - CNC_021161.1.30341279	Chr2	CaLG02	170.25	3.69	9.18	RIL (187)	GPF2 x ILWC 338	Composite interval mapping (CIM)	Kushwah et al. 2022	Drought
qnpp-01	Number of pods/plant	Shoot related trait	CNC_021161.1.24009817 - CNC_021161.1.30341279	Chr2	CaLG02	170.25	3.64	10.36	RIL (187)	GPF2 x ILWC 336	Composite interval mapping (CIM)	Kushwah et al. 2022	Drought
qdff-01	Days to flowering	Growth related trait	CNC_021161.1.9957038 - CNC_021161.1.3423481	Chr2	CaLG02	241.615	4.16	17.44	RIL (187)	GPF2 x ILWC 328	Composite interval mapping (CIM)	Kushwah et al. 2022	Drought
qdhf-01	Days to 100% flowering	Growth related trait	CNC_021161.1.9957038 - CNC_021161.1.3423481	Chr2	CaLG02	241.615	4	16.94	RIL (187)	GPF2 x ILWC 332	Composite interval mapping (CIM)	Kushwah et al. 2022	Drought
qdfi-01	Days to flowering initiation	Growth related trait	CNC_021161.1.9957038 - CNC_021161.1.3423481	Chr2	CaLG02	241.615	4.48	18.64	RIL (187)	GPF2 x ILWC 324	Composite interval mapping (CIM)	Kushwah et al. 2022	Drought
qdg-01	Days to germination	Growth related trait	CNC_021161.1.17610977 - CNC_021161.1.36182232	Chr2	CaLG02	294.62	3.66	9.15	RIL (187)	GPF2 x ILWC 323	Composite interval mapping (CIM)	Kushwah et al. 2022	Drought
qdff-02	Days to flowering	Growth related trait	CNC_021163.1.29661315 - CNC_021163.1.29493473	Chr4	CaLG04	165.03	4.01	10.71	RIL (187)	GPF2 x ILWC 329	Composite interval mapping (CIM)	Kushwah et al. 2022	Drought
qdhf-02	Days to 100% flowering	Growth related trait	CNC_021163.1.29661315 - CNC_021163.1.29493473	Chr4	CaLG04	165.03	3.86	10.11	RIL (187)	GPF2 x ILWC 333	Composite interval mapping (CIM)	Kushwah et al. 2022	Drought
qdfi-02	Days to flowering initiation	Growth related trait	CNC_021163.1.29661315 - CNC_021163.1.29493473	Chr4	CaLG04	165.03	4.16	11.04	RIL (187)	GPF2 x ILWC 325	Composite interval mapping (CIM)	Kushwah et al. 2022	Drought
qdff-01	Days to flowering	Growth related trait	CNC_021163.1.27315241 - CNC_021163.1.38343874	Chr4	CaLG04	186.84	5.06	12.72	RIL (187)	GPF2 x ILWC 296	Composite interval mapping (CIM)	Kushwah et al. 2022	Drought
qdhf-01	Days to 100% flowering	Growth related trait	CNC_021163.1.27315241 - CNC_021163.1.38343874	Chr4	CaLG04	186.84	4.71	10.07	RIL (187)	GPF2 x ILWC 300	Composite interval mapping (CIM)	Kushwah et al. 2022	Drought
qhi-01	Harvest index	Yield related trait	CNC_021163.1.33772884 - CNC_021163.1.30731371	Chr4	CaLG04	212.335	4.16	11.42	RIL (187)	GPF2 x ILWC 316	Composite interval mapping (CIM)	Kushwah et al. 2022	Drought
qnpp-01	Number of pods/plant	Shoot related trait	CNC_021163.1.33772884 - CNC_021163.1.30731371	Chr4	CaLG04	212.335	3.06	10.31	RIL (187)	GPF2 x ILWC 302	Composite interval mapping (CIM)	Kushwah et al. 2022	Drought
qyld-01	Yield / Plant	Yield related trait	CNC_021163.1.33772884 - CNC_021163.1.30731371	Chr4	CaLG04	212.335	4.41	13.71	RIL (187)	GPF2 x ILWC 309	Composite interval mapping (CIM)	Kushwah et al. 2022	Drought
qhi-01	Harvest index	Yield related trait	CNC_021163.1.30731371 - CNC_021163.1.30731330	Chr4	CaLG04	221.035	3.52	8.26	RIL (187)	GPF2 x ILWC 339	Composite interval mapping (CIM)	Kushwah et al. 2022	Drought
qrlwc-01	Relative leaf water content (%)	Stress related trait	CNC_021163.1.30731371 - CNC_021163.1.30731330	Chr4	CaLG04	221.035	3.78	8.45	RIL (187)	GPF2 x ILWC 321	Composite interval mapping (CIM)	Kushwah et al. 2022	Drought
qrlwc-01	Relative leaf water content (%)	Stress related trait	CNC_021163.1.30731371 - CNC_021163.1.30731330	Chr4	CaLG04	221.035	4.16	13.61	RIL (187)	GPF2 x ILWC 345	Composite interval mapping (CIM)	Kushwah et al. 2022	Drought
qyld-02	Yield / Plant	Yield related trait	CNC_021163.1.30731371 - CNC_021163.1.30731330	Chr4	CaLG04	221.035	4.33	10.19	RIL (187)	GPF2 x ILWC 310	Composite interval mapping (CIM)	Kushwah et al. 2022	Drought
qnpp-02	Number of pods/plant	Shoot related trait	CNC_021163.1.29479703 - CNC_021163.1.25311228	Chr4	CaLG04	402.045	3.4	8.58	RIL (187)	GPF2 x ILWC 303	Composite interval mapping (CIM)	Kushwah et al. 2022	Drought
qdff-02	Days to flowering	Growth related trait	CNC_021163.1.11351447 - CNC_021163.1.12812015	Chr4	CaLG04	539.07	5.27	10.39	RIL (187)	GPF2 x ILWC 297	Composite interval mapping (CIM)	Kushwah et al. 2022	Drought
qdff-03	Days to flowering	Growth related trait	CNC_021163.1.11351447 - CNC_021163.1.12812015	Chr4	CaLG04	539.07	5.56	18.19	RIL (187)	GPF2 x ILWC 330	Composite interval mapping (CIM)	Kushwah et al. 2022	Drought
qdhf-02	Days to 100% flowering	Growth related trait	CNC_021163.1.11351447 - CNC_021163.1.12812015	Chr4	CaLG04	539.07	3.4	6.66	RIL (187)	GPF2 x ILWC 301	Composite interval mapping (CIM)	Kushwah et al. 2022	Drought
qdhf-03	Days to 100% flowering	Growth related trait	CNC_021163.1.11351447 - CNC_021163.1.12812015	Chr4	CaLG04	539.07	5.65	18.18	RIL (187)	GPF2 x ILWC 334	Composite interval mapping (CIM)	Kushwah et al. 2022	Drought
qdfi-03	Days to flowering initiation	Growth related trait	CNC_021163.1.11351447 - CNC_021163.1.12812015	Chr4	CaLG04	539.07	5.15	17.11	RIL (187)	GPF2 x ILWC 326	Composite interval mapping (CIM)	Kushwah et al. 2022	Drought
qdfi-01	Days to flowering initiation	Growth related trait	CNC_021163.1.11351447 - CNC_021163.1.12812015	Chr4	CaLG04	539.07	6.85	17.47	RIL (187)	GPF2 x ILWC 294	Composite interval mapping (CIM)	Kushwah et al. 2022	Drought
qyld-03	Yield / Plant	Yield related trait	CNC_021163.1.11351447 - CNC_021163.1.12812015	Chr4	CaLG04	539.07	3.56	13.81	RIL (187)	GPF2 x ILWC 311	Composite interval mapping (CIM)	Kushwah et al. 2022	Drought
qyld-04	Yield / Plant	Yield related trait	CNC_021163.1.12812016 - CNC_021163.1.12811959	Chr4	CaLG04	547.555	3.55	7	RIL (187)	GPF2 x ILWC 312	Composite interval mapping (CIM)	Kushwah et al. 2022	Drought
qhi-02	Harvest index	Yield related trait	CNC_021163.1.30731371 - CNC_021163.1.30731330	Chr5	CaLG05	221.035	4.65	10.55	RIL (187)	GPF2 x ILWC 317	Composite interval mapping (CIM)	Kushwah et al. 2022	Drought
qmpi-02	Membrane permeability index	Stress related trait	CNC_021165.1.1002514 - CNC_021165.1.8008006	Chr6	CaLG06	10.375	3.89	14.77	RIL (187)	GPF2 x ILWC 320	Composite interval mapping (CIM)	Kushwah et al. 2022	Drought
qmpi-01	Membrane permeability index	Stress related trait	CNC_021165.1.1002514 - CNC_021165.1.8008006	Chr6	CaLG06	10.375	4.44	21.05	RIL (187)	GPF2 x ILWC 342	Composite interval mapping (CIM)	Kushwah et al. 2022	Drought
qnpp-03	Number of pods/plant	Yield related trait	CNC_021165.1.1002514 - CNC_021165.1.8008006	Chr6	CaLG06	10.375	3.38	9.66	RIL (187)	GPF2 x ILWC 304	Composite interval mapping (CIM)	Kushwah et al. 2022	Drought
qbio-01	Total Biomass	Biomass related trait	CNC_021165.1.1002514 - CNC_021165.1.8008006	Chr6	CaLG06	10.375	3.75	7.73	RIL (187)	GPF2 x ILWC 306	Composite interval mapping (CIM)	Kushwah et al. 2022	Drought
qhsw-01	100-Seed weight	Yield related trait	CNC_021165.1.21676871 - CNC_021165.1.32146805	Chr6	CaLG06	280.11	3.35	6.72	RIL (187)	GPF2 x ILWC 314	Composite interval mapping (CIM)	Kushwah et al. 2022	Drought
qhi-02	Harvest index	Yield related trait	CNC_021165.1.21676871 - CNC_021165.1.32146805	Chr6	CaLG06	280.11	3.44	6.83	RIL (187)	GPF2 x ILWC 340	Composite interval mapping (CIM)	Kushwah et al. 2022	Drought
qmpi-02	Membrane permeability index	Stress related trait	CNC_021165.1.21676871 - CNC_021165.1.32146805	Chr6	CaLG06	280.11	3.89	8.12	RIL (187)	GPF2 x ILWC 343	Composite interval mapping (CIM)	Kushwah et al. 2022	Drought
qrlwc-02	Relative leaf water content (%)	Stress related trait	CNC_021165.1.21676871 - CNC_021165.1.32146805	Chr6	CaLG06	280.11	3.01	5.89	RIL (187)	GPF2 x ILWC 322	Composite interval mapping (CIM)	Kushwah et al. 2022	Drought
qbio-02	Total Biomass	Biomass related trait	CNC_021165.1.21676871 - CNC_021165.1.32146805	Chr6	CaLG06	280.11	3.77	7.42	RIL (187)	GPF2 x ILWC 307	Composite interval mapping (CIM)	Kushwah et al. 2022	Drought
qyld-01	Yield / Plant	Yield related trait	CNC_021165.1.21676871 - CNC_021165.1.32146805	Chr6	CaLG06	280.11	3.11	6.52	RIL (187)	GPF2 x ILWC 337	Composite interval mapping (CIM)	Kushwah et al. 2022	Drought
qdff-03	Days to flowering	Growth related trait	CNC_021165.1.18056125 - CNC_021165.1.513801	Chr6	CaLG06	324.965	3.22	8.2	RIL (187)	GPF2 x ILWC 298	Composite interval mapping (CIM)	Kushwah et al. 2022	Drought
qdff-04	Days to flowering	Growth related trait	CNC_021165.1.18056125 - CNC_021165.1.513801	Chr6	CaLG06	324.965	3.97	10.45	RIL (187)	GPF2 x ILWC 331	Composite interval mapping (CIM)	Kushwah et al. 2022	Drought
qdhf-04	Days to 100% flowering	Growth related trait	CNC_021165.1.18056125 - CNC_021165.1.513801	Chr6	CaLG06	324.965	3.98	10.49	RIL (187)	GPF2 x ILWC 335	Composite interval mapping (CIM)	Kushwah et al. 2022	Drought
qdfi-02	Days to flowering initiation	Growth related trait	CNC_021165.1.18056125 - CNC_021165.1.513801	Chr6	CaLG06	324.965	3.29	6.41	RIL (187)	GPF2 x ILWC 295	Composite interval mapping (CIM)	Kushwah et al. 2022	Drought
qdfi-04	Days to flowering initiation	Growth related trait	CNC_021165.1.18056125 - CNC_021165.1.513801	Chr6	CaLG06	324.965	4.12	11.02	RIL (187)	GPF2 x ILWC 327	Composite interval mapping (CIM)	Kushwah et al. 2022	Drought
qdg-01	Days to germination	Growth related trait	CNC_021165.1.18056125 - CNC_021165.1.513801	Chr6	CaLG06	324.965	4.77	10.28	RIL (187)	GPF2 x ILWC 292	Composite interval mapping (CIM)	Kushwah et al. 2022	Drought
qhi-03	Harvest index	Yield related trait	CNC_021165.1.36994104 - CNC_021165.1.17940395	Chr6	CaLG06	369.305	3.01	7.66	RIL (187)	GPF2 x ILWC 341	Composite interval mapping (CIM)	Kushwah et al. 2022	Drought
qhi-03	Harvest index	Yield related trait	CNC_021163.1.12812016 - CNC_021163.1.12811959	Chr6	CaLG06	547.555	3.27	6.41	RIL (187)	GPF2 x ILWC 318	Composite interval mapping (CIM)	Kushwah et al. 2022	Drought
qhsw-02	100-Seed weight	Yield related trait	CNC_021166.1.12612605 - CNC_021166.1.23023466	Chr7	CaLG07	183.33	4.94	15.29	RIL (187)	GPF2 x ILWC 315	Composite interval mapping (CIM)	Kushwah et al. 2022	Drought
qmpi-03	Membrane permeability index	Stress related trait	CNC_021166.1.12612605 - CNC_021166.1.23023466	Chr7	CaLG07	183.33	3.22	10.17	RIL (187)	GPF2 x ILWC 344	Composite interval mapping (CIM)	Kushwah et al. 2022	Drought
qnpp-04	Number of pods/plant	Yield related trait	CNC_021166.1.23023466 - CNC_021166.1.17171266	Chr7	CaLG07	192.03	3.94	8.05	RIL (187)	GPF2 x ILWC 305	Composite interval mapping (CIM)	Kushwah et al. 2022	Drought
qbio-03	Total Biomass	Biomass related trait	CNC_021166.1.23023466 - CNC_021166.1.17171266	Chr7	CaLG07	192.03	4.02	7.92	RIL (187)	GPF2 x ILWC 308	Composite interval mapping (CIM)	Kushwah et al. 2022	Drought
qyld-05	Yield / Plant	Yield related trait	CNC_021166.1.23023466 - CNC_021166.1.17171266	Chr7	CaLG07	192.03	3.42	6.86	RIL (187)	GPF2 x ILWC 313	Composite interval mapping (CIM)	Kushwah et al. 2022	Drought
qmpi-01	Membrane permeability index	Stress related trait	CNC_021163.1.30731371 - CNC_021163.1.30731330	Chr7	CaLG07	221.035	3.73	8.96	RIL (187)	GPF2 x ILWC 319	Composite interval mapping (CIM)	Kushwah et al. 2022	Drought
qdff-04	Days to flowering	Growth related trait	CNC_021165.1.36994104 - CNC_021165.1.17940395	Chr7	CaLG07	369.305	3.08	7.28	RIL (187)	GPF2 x ILWC 299	Composite interval mapping (CIM)	Kushwah et al. 2022	Drought
qdg-02	Days to germination	Growth related trait	CNC_021166.1.34922231 - CNC_021166.1.15786786	Chr7	CaLG07	547.155	4.53	18.37	RIL (187)	GPF2 x ILWC 293	Composite interval mapping (CIM)	Kushwah et al. 2022	Drought
CTCa-1.1b	Cold tolerance	Stress related trait	1185_1	Chr1	CaLG01b	0	3.14	2.6	RIL (127)	ICC 4598 x PI 489777	Composite interval mapping (CIM)	Mugabe et al. 2019	Cold
SEVCa-1a	Seed size	Yield related trait	999_1	Chr1	CaLG01a	29.7	7.36	15.93	RIL (127)	ICC 4598 x PI 489777	Composite interval mapping (CIM)	Mugabe et al. 2019	Cold
CTCa-3.1	Cold tolerance	Stress related trait	2574_3	Chr3	CaLG03	43.8	15.11	34.57	RIL (127)	ICC 4598 x PI 489777	Composite interval mapping (CIM)	Mugabe et al. 2019	Cold
SEVCa-4	Seed size	Yield related trait	3594_4	Chr4	CaLG04	55.7	11.75	29.41	RIL (127)	ICC 4598 x PI 489777	Composite interval mapping (CIM)	Mugabe et al. 2019	Cold
HtCa-4	Plant height	Shoot related trait	4740_4	Chr4	CaLG04	77.1	6.51	20.21	RIL (127)	ICC 4598 x PI 489777	Composite interval mapping (CIM)	Mugabe et al. 2019	Cold
CTCa-8.1	Cold tolerance	Stress related trait	9648_8	Chr8	CaLG08	10.8	23.96	48.41	RIL (127)	ICC 4598 x PI 489777	Composite interval mapping (CIM)	Mugabe et al. 2019	Cold
HtCa-8	Plant height	Shoot related trait	9648_8	Chr8	CaLG08	13.4	6.53	19.97	RIL (127)	ICC 4598 x PI 489777	Composite interval mapping (CIM)	Mugabe et al. 2019	Cold
q%podset01_1	% Pod setting	Yield related trait	Ca1_11685790 - Ca1_11372972	Chr1	CaLG01	10.11	5.95	7.24	RIL (296)	ICC 4567 x ICC 15676	null	Paul et al. 2018	Heat
qbm01_1	Total Biomass	Biomass related trait	Ca1_11685790 - Ca1_11372972	Chr1	CaLG01	10.11	5.54	8.04	RIL (296)	ICC 4567 x ICC 15671	null	Paul et al. 2018	Heat
qvs07_1	Visual score on podding behavior	Yield related trait	Ca1_11685790 - Ca1_11372972	Chr1	CaLG01	10.11	3.6873	4.2351	RIL (296)	ICC 4567 x ICC 15640	null	Paul et al. 2018	Heat
qhi04_1	Harvest index	Yield related trait	Ca1_11685790 - Ca1_11372972	Chr1	CaLG01	10.71	3.22041	3.6474	RIL (296)	ICC 4567 x ICC 15620	null	Paul et al. 2018	Heat
qvs07_1	Visual score on podding behavior	Yield related trait	Ca1_11685790 - Ca1_11372972	Chr1	CaLG01	10.71	5.12704	5.2662	RIL (296)	ICC 4567 x ICC 15664	null	Paul et al. 2018	Heat
qvs01_1	Visual score on podding behavior	Yield related trait	Ca1_11411507 - Ca1_11329046	Chr1	CaLG01	10.91	5.38	5.63	RIL (296)	ICC 4567 x ICC 15669	null	Paul et al. 2018	Heat
qvs08_1	Visual score on podding behavior	Yield related trait	Ca1_39746426 - Ca1_34727065	Chr1	CaLG01	26.41	6.38654	7.3578	RIL (296)	ICC 4567 x ICC 15686	null	Paul et al. 2018	Heat
q%podset02_1	% Pod setting	Yield related trait	Ca1_34727065 - Ca1_8100906	Chr1	CaLG01	27.41	4.45	5.35	RIL (296)	ICC 4567 x ICC 15657	null	Paul et al. 2018	Heat
qvs02_1	Visual score on podding behavior	Yield related trait	Ca1_34727065 - Ca1_8100906	Chr1	CaLG01	27.41	4.07	4.43	RIL (296)	ICC 4567 x ICC 15650	null	Paul et al. 2018	Heat
qvs02_1	Visual score on podding behavior	Yield related trait	Ca1_34727065 - Ca1_8100906	Chr1	CaLG01	27.41	6.18024	6.6347	RIL (296)	ICC 4567 x ICC 15681	null	Paul et al. 2018	Heat
q%podset02_1	% Pod setting	Yield related trait	Ca1_34727065 - Ca1_8100906	Chr1	CaLG01	28.41	3.90445	4.7351	RIL (296)	ICC 4567 x ICC 15642	null	Paul et al. 2018	Heat
qgy05_1	Yield / Plant	Yield related trait	Ca1_34727065 - Ca1_8100906	Chr1	CaLG01	28.41	4.16287	5.3214	RIL (296)	ICC 4567 x ICC 15652	null	Paul et al. 2018	Heat
qgy05_1	Yield / Plant	Yield related trait	Ca1_34727065 - Ca1_8100906	Chr1	CaLG01	28.41	4.2367	5.743	RIL (296)	ICC 4567 x ICC 15653	null	Paul et al. 2018	Heat
qvs09_1	Visual score on podding behavior	Yield related trait	Ca1_7647424 - Ca1_1732877	Chr1	CaLG01	39.01	3.1683	4.8185	RIL (296)	ICC 4567 x ICC 15616	null	Paul et al. 2018	Heat
qvs09_1	Visual score on podding behavior	Yield related trait	Ca1_7647424 - Ca1_1732877	Chr1	CaLG01	39.01	4.35179	6.9495	RIL (296)	ICC 4567 x ICC 15655	null	Paul et al. 2018	Heat
qhi01_1	Harvest index	Yield related trait	Ca1_7647424 - Ca1_1732877	Chr1	CaLG01	40.01	3.36156	6.0517	RIL (296)	ICC 4567 x ICC 15624	null	Paul et al. 2018	Heat
qhi01_1	Harvest index	Yield related trait	Ca1_7647424 - Ca1_1732877	Chr1	CaLG01	40.01	4.45603	7.0236	RIL (296)	ICC 4567 x ICC 15658	null	Paul et al. 2018	Heat
qgy01_1	Yield / Plant	Yield related trait	Ca1_7647424 - Ca1_1732877	Chr1	CaLG01	40.01	4.56	7.33	RIL (296)	ICC 4567 x ICC 15659	null	Paul et al. 2018	Heat
qgy01_1	Yield / Plant	Yield related trait	Ca1_7647424 - Ca1_1732877	Chr1	CaLG01	40.01	5.83713	9.0292	RIL (296)	ICC 4567 x ICC 15675	null	Paul et al. 2018	Heat
qgy01_1	Yield / Plant	Yield related trait	Ca1_7647424 - Ca1_1732877	Chr1	CaLG01	40.01	6.37351	9.9706	RIL (296)	ICC 4567 x ICC 15685	null	Paul et al. 2018	Heat
qhi01_1	Harvest index	Yield related trait	Ca1_7647424 - Ca1_1732877	Chr1	CaLG01	42.01	8.82519	12.0327	RIL (296)	ICC 4567 x ICC 15701	null	Paul et al. 2018	Heat
qgy06_1	Yield / Plant	Yield related trait	Ca1_1732919 - Ca1_4429044	Chr1	CaLG01	45.51	5.65689	8.0234	RIL (296)	ICC 4567 x ICC 15673	null	Paul et al. 2018	Heat
qgy06_1	Yield / Plant	Yield related trait	Ca1_1732919 - Ca1_4429044	Chr1	CaLG01	45.51	6.44083	9.3726	RIL (296)	ICC 4567 x ICC 15687	null	Paul et al. 2018	Heat
qhi05_1	Harvest index	Yield related trait	Ca1_1732919 - Ca1_4429044	Chr1	CaLG01	46.51	5.17047	7.4749	RIL (296)	ICC 4567 x ICC 15666	null	Paul et al. 2018	Heat
qbm07_1	Total Biomass	Biomass related trait	Ca1_1732919 - Ca1_4429044	Chr1	CaLG01	46.51	4.43648	6.9666	RIL (296)	ICC 4567 x ICC 15656	null	Paul et al. 2018	Heat
qfpod01_2	Number of filled pod	Yield related trait	Ca2_34481663 - Ca2_35860429	Chr2	CaLG02	64.81	3.95223	5.7884	RIL (296)	ICC 4567 x ICC 15645	null	Paul et al. 2018	Heat
qfpod01_2	Number of filled pod	Yield related trait	Ca2_34481663 - Ca2_35860429	Chr2	CaLG02	65.81	3.38	4.88	RIL (296)	ICC 4567 x ICC 15625	null	Paul et al. 2018	Heat
qfpod01_2	Number of filled pod	Yield related trait	Ca2_34481663 - Ca2_35860429	Chr2	CaLG02	65.81	3.94788	5.6035	RIL (296)	ICC 4567 x ICC 15644	null	Paul et al. 2018	Heat
qts01_2	Seed number	Yield related trait	Ca2_34481663 - Ca2_35860429	Chr2	CaLG02	65.81	5.75679	8.0797	RIL (296)	ICC 4567 x ICC 15674	null	Paul et al. 2018	Heat
qts01_2	Seed number	Yield related trait	Ca2_34481663 - Ca2_35860429	Chr2	CaLG02	66.81	4.24	5.64	RIL (296)	ICC 4567 x ICC 15654	null	Paul et al. 2018	Heat
qbm05_3	Total Biomass	Biomass related trait	Ca3_36379017 - Ca3_36447274	Chr3	CaLG03	11.41	3.23561	4.6685	RIL (296)	ICC 4567 x ICC 15621	null	Paul et al. 2018	Heat
qvs03_4	Visual score on podding behavior	Yield related trait	Ca4_45302183 - SCAF9_5885113	Chr4	CaLG04	31.61	3.09229	4.8199	RIL (296)	ICC 4567 x ICC 15615	null	Paul et al. 2018	Heat
qvs03_4	Visual score on podding behavior	Yield related trait	Ca4_45302183 - SCAF9_5885113	Chr4	CaLG04	33.51	5.38	8.01	RIL (296)	ICC 4567 x ICC 15670	null	Paul et al. 2018	Heat
q%podset03_4	% Pod setting	Yield related trait	Ca4_13699195 - Ca4_7818876	Chr4	CaLG04	71.61	3.5874	7.7936	RIL (296)	ICC 4567 x ICC 15637	null	Paul et al. 2018	Heat
q%podset03_4	% Pod setting	Yield related trait	Ca4_13699195 - Ca4_7818876	Chr4	CaLG04	75.61	4.62758	12.4765	RIL (296)	ICC 4567 x ICC 15661	null	Paul et al. 2018	Heat
q%podset03_4	% Pod setting	Yield related trait	Ca4_13699195 - Ca4_7818876	Chr4	CaLG04	76.61	4.72	12.53	RIL (296)	ICC 4567 x ICC 15662	null	Paul et al. 2018	Heat
q%podset04_4	% Pod setting	Yield related trait	Ca4_7883680 - Ca4_4141314	Chr4	CaLG04	98.41	3.99	6.27	RIL (296)	ICC 4567 x ICC 15647	null	Paul et al. 2018	Heat
qhi02_4	Harvest index	Yield related trait	Ca4_7883680 - Ca4_4141314	Chr4	CaLG04	100.41	7.85668	12.531	RIL (296)	ICC 4567 x ICC 15696	null	Paul et al. 2018	Heat
qbm06_4	Total Biomass	Biomass related trait	Ca4_7883680 - Ca4_4141314	Chr4	CaLG04	100.41	3.49186	5.6295	RIL (296)	ICC 4567 x ICC 15630	null	Paul et al. 2018	Heat
q%podset05_5	% Pod setting	Yield related trait	Ca5_45745864 - Ca5_44760469	Chr5	CaLG05	1.01	7.8	9.97	RIL (296)	ICC 4567 x ICC 15695	null	Paul et al. 2018	Heat
qbm02_5	Total Biomass	Biomass related trait	Ca5_45745864 - Ca5_44760469	Chr5	CaLG05	1.01	5.63952	8.7867	RIL (296)	ICC 4567 x ICC 15672	null	Paul et al. 2018	Heat
qbm02_5	Total Biomass	Biomass related trait	Ca5_45745864 - Ca5_44760469	Chr5	CaLG05	1.01	8	11.27	RIL (296)	ICC 4567 x ICC 15697	null	Paul et al. 2018	Heat
qvs04_5	Visual score on podding behavior	Yield related trait	Ca5_45745864 - Ca5_44760469	Chr5	CaLG05	2.01	12.05	13.88	RIL (296)	ICC 4567 x ICC 15711	null	Paul et al. 2018	Heat
qvs04_5	Visual score on podding behavior	Yield related trait	Ca5_45745864 - Ca5_44760469	Chr5	CaLG05	2.01	13.4441	15.3375	RIL (296)	ICC 4567 x ICC 15714	null	Paul et al. 2018	Heat
qfpod02_5	Number of filled pod	Yield related trait	Ca5_44667768 - Ca5_46955940	Chr5	CaLG05	4.41	8.37	11.57	RIL (296)	ICC 4567 x ICC 15699	null	Paul et al. 2018	Heat
qgy02_5	Yield / Plant	Yield related trait	Ca5_44667768 - Ca5_46955940	Chr5	CaLG05	4.41	11.69	16.04	RIL (296)	ICC 4567 x ICC 15709	null	Paul et al. 2018	Heat
qgy02_5	Yield / Plant	Yield related trait	Ca5_44667768 - Ca5_46955940	Chr5	CaLG05	4.41	11.9957	16.5582	RIL (296)	ICC 4567 x ICC 15710	null	Paul et al. 2018	Heat
qgy02_5	Yield / Plant	Yield related trait	Ca5_44667768 - Ca5_46955940	Chr5	CaLG05	4.41	13.1661	17.7738	RIL (296)	ICC 4567 x ICC 15713	null	Paul et al. 2018	Heat
qhi06_5	Harvest index	Yield related trait	Ca5_44667768 - Ca5_46955940	Chr5	CaLG05	5.41	6.02172	9.0113	RIL (296)	ICC 4567 x ICC 15680	null	Paul et al. 2018	Heat
qhi06_5	Harvest index	Yield related trait	Ca5_44667768 - Ca5_46955940	Chr5	CaLG05	5.41	12.9881	18.4812	RIL (296)	ICC 4567 x ICC 15712	null	Paul et al. 2018	Heat
qfpod02_5	Number of filled pod	Yield related trait	Ca5_44667768 - Ca5_46955940	Chr5	CaLG05	5.41	7.78502	12.0267	RIL (296)	ICC 4567 x ICC 15694	null	Paul et al. 2018	Heat
qfpod02_5	Number of filled pod	Yield related trait	Ca5_44667768 - Ca5_46955940	Chr5	CaLG05	5.41	9.41368	13.6157	RIL (296)	ICC 4567 x ICC 15704	null	Paul et al. 2018	Heat
qts02_5	Seed number	Yield related trait	Ca5_44667768 - Ca5_46955940	Chr5	CaLG05	5.41	7.30293	9.9989	RIL (296)	ICC 4567 x ICC 15693	null	Paul et al. 2018	Heat
qts02_5	Seed number	Yield related trait	Ca5_44667768 - Ca5_46955940	Chr5	CaLG05	5.41	8.54	12	RIL (296)	ICC 4567 x ICC 15700	null	Paul et al. 2018	Heat
qts02_5	Seed number	Yield related trait	Ca5_44667768 - Ca5_46955940	Chr5	CaLG05	5.41	9.06623	12.5544	RIL (296)	ICC 4567 x ICC 15702	null	Paul et al. 2018	Heat
qvs10_5	Visual score on podding behavior	Yield related trait	Ca5_44667768 - Ca5_46955940	Chr5	CaLG05	5.41	11.0619	15.1296	RIL (296)	ICC 4567 x ICC 15708	null	Paul et al. 2018	Heat
q%podset06_5	% Pod setting	Yield related trait	Ca5_44667768 - Ca5_46955940	Chr5	CaLG05	6.41	8.04	11.51	RIL (296)	ICC 4567 x ICC 15698	null	Paul et al. 2018	Heat
q%podset06_5	% Pod setting	Yield related trait	Ca5_44667768 - Ca5_46955940	Chr5	CaLG05	6.41	9.2139	13.3	RIL (296)	ICC 4567 x ICC 15703	null	Paul et al. 2018	Heat
q%podset06_5	% Pod setting	Yield related trait	Ca5_44667768 - Ca5_46955940	Chr5	CaLG05	6.41	9.481	13.433	RIL (296)	ICC 4567 x ICC 15705	null	Paul et al. 2018	Heat
q%podset07_5	% Pod setting	Yield related trait	Ca5_46955940 - Ca5_37724228	Chr5	CaLG05	13.31	6.46	9.65	RIL (296)	ICC 4567 x ICC 15688	null	Paul et al. 2018	Heat
qbm03_5	Total Biomass	Biomass related trait	Ca5_29367250 - Ca5_28166322	Chr5	CaLG05	28.41	3.51	5.14	RIL (296)	ICC 4567 x ICC 15632	null	Paul et al. 2018	Heat
qts03_6	Seed number	Yield related trait	Ca6_51157939 - Ca6_23023346	Chr6	CaLG06	27.81	3.49	4.36	RIL (296)	ICC 4567 x ICC 15629	null	Paul et al. 2018	Heat
qvs05_6	Visual score on podding behavior	Yield related trait	Ca6_14353624 - Ca6_7846335	Chr6	CaLG06	61.51	7.2595	9.0406	RIL (296)	ICC 4567 x ICC 15692	null	Paul et al. 2018	Heat
qvs05_6	Visual score on podding behavior	Yield related trait	Ca6_14353624 - Ca6_7846335	Chr6	CaLG06	61.51	9.53746	11.1939	RIL (296)	ICC 4567 x ICC 15706	null	Paul et al. 2018	Heat
qfpod03_6	Number of filled pod	Yield related trait	Ca6_14353624 - Ca6_7846335	Chr6	CaLG06	62.41	5.1	6.56	RIL (296)	ICC 4567 x ICC 15663	null	Paul et al. 2018	Heat
qfpod03_6	Number of filled pod	Yield related trait	Ca6_14353624 - Ca6_7846335	Chr6	CaLG06	62.41	5.22041	6.5671	RIL (296)	ICC 4567 x ICC 15667	null	Paul et al. 2018	Heat
qvs05_6	Visual score on podding behavior	Yield related trait	Ca6_14353624 - Ca6_7846335	Chr6	CaLG06	62.41	9.79	11.07	RIL (296)	ICC 4567 x ICC 15707	null	Paul et al. 2018	Heat
qgy03_6	Yield / Plant	Yield related trait	Ca6_14353624 - Ca6_7846335	Chr6	CaLG06	62.41	3.2139	3.9213	RIL (296)	ICC 4567 x ICC 15618	null	Paul et al. 2018	Heat
qgy03_6	Yield / Plant	Yield related trait	Ca6_14353624 - Ca6_7846335	Chr6	CaLG06	62.41	3.58089	4.1685	RIL (296)	ICC 4567 x ICC 15636	null	Paul et al. 2018	Heat
qgy03_6	Yield / Plant	Yield related trait	Ca6_14353624 - Ca6_7846335	Chr6	CaLG06	62.41	3.68	4.43	RIL (296)	ICC 4567 x ICC 15639	null	Paul et al. 2018	Heat
q%podset08_6	% Pod setting	Yield related trait	Ca6_14353624 - Ca6_7846335	Chr6	CaLG06	63.41	6.22	8.44	RIL (296)	ICC 4567 x ICC 15682	null	Paul et al. 2018	Heat
qfpod03_6	Number of filled pod	Yield related trait	Ca6_14353624 - Ca6_7846335	Chr6	CaLG06	63.41	4.06515	5.917	RIL (296)	ICC 4567 x ICC 15649	null	Paul et al. 2018	Heat
q%podset08_6	% Pod setting	Yield related trait	Ca6_14353624 - Ca6_7846335	Chr6	CaLG06	64.41	5.97394	8.5898	RIL (296)	ICC 4567 x ICC 15677	null	Paul et al. 2018	Heat
qts04_6	Seed number	Yield related trait	Ca6_14353624 - Ca6_7846335	Chr6	CaLG06	64.41	6.78	10.05	RIL (296)	ICC 4567 x ICC 15689	null	Paul et al. 2018	Heat
q%podset08_6	% Pod setting	Yield related trait	Ca6_14353624 - Ca6_7846335	Chr6	CaLG06	65.41	4.61455	6.9564	RIL (296)	ICC 4567 x ICC 15660	null	Paul et al. 2018	Heat
qts04_6	Seed number	Yield related trait	Ca6_14353624 - Ca6_7846335	Chr6	CaLG06	65.41	7.15092	11.1815	RIL (296)	ICC 4567 x ICC 15690	null	Paul et al. 2018	Heat
q%podset08_6	% Pod setting	Yield related trait	Ca6_14353624 - Ca6_7846335	Chr6	CaLG06	66.41	4.14549	7.5409	RIL (296)	ICC 4567 x ICC 15651	null	Paul et al. 2018	Heat
qhi07_6	Harvest index	Yield related trait	Ca6_14353624 - Ca6_7846335	Chr6	CaLG06	66.41	7.20087	11.3881	RIL (296)	ICC 4567 x ICC 15691	null	Paul et al. 2018	Heat
qhi09_6	Harvest index	Yield related trait	Ca6_7846335 - Ca6_2549991	Chr6	CaLG06	90.71	5.16395	8.5687	RIL (296)	ICC 4567 x ICC 15665	null	Paul et al. 2018	Heat
qts07_6	Seed number	Yield related trait	Ca6_2549991 - Ca6_1815278	Chr6	CaLG06	93.81	4.03257	4.8658	RIL (296)	ICC 4567 x ICC 15648	null	Paul et al. 2018	Heat
qhi08_7	Harvest index	Yield related trait	Ca7_3634430 - Ca7_6584610	Chr7	CaLG07	5.61	3.18784	4.6292	RIL (296)	ICC 4567 x ICC 15617	null	Paul et al. 2018	Heat
q%podset10_7	% Pod setting	Yield related trait	Ca7_3634430 - Ca7_6584610	Chr7	CaLG07	7.61	3.52009	5.0879	RIL (296)	ICC 4567 x ICC 15633	null	Paul et al. 2018	Heat
q%podset10_7	% Pod setting	Yield related trait	Ca7_3634430 - Ca7_6584610	Chr7	CaLG07	9.61	3.60695	4.6804	RIL (296)	ICC 4567 x ICC 15638	null	Paul et al. 2018	Heat
qbm04_7	Total Biomass	Biomass related trait	Ca7_3634430 - Ca7_6584610	Chr7	CaLG07	9.61	3.02	4.75	RIL (296)	ICC 4567 x ICC 15614	null	Paul et al. 2018	Heat
q%podset11_7	% Pod setting	Yield related trait	Ca7_6558397 - SCAF1_959831	Chr7	CaLG07	18.81	3.46145	5.8069	RIL (296)	ICC 4567 x ICC 15627	null	Paul et al. 2018	Heat
q%podset11_7	% Pod setting	Yield related trait	Ca7_6558397 - SCAF1_959831	Chr7	CaLG07	19.81	3.55918	6.348	RIL (296)	ICC 4567 x ICC 15634	null	Paul et al. 2018	Heat
qts05_7	Seed number	Yield related trait	Ca7_6558397 - SCAF1_959831	Chr7	CaLG07	23.81	3.35	5.86	RIL (296)	ICC 4567 x ICC 15623	null	Paul et al. 2018	Heat
qts05_7	Seed number	Yield related trait	Ca7_6558397 - SCAF1_959831	Chr7	CaLG07	23.81	3.95874	6.859	RIL (296)	ICC 4567 x ICC 15646	null	Paul et al. 2018	Heat
qts08_7	Seed number	Yield related trait	SCAF1_959831 - Ca7_10657307	Chr7	CaLG07	36.21	5.99131	7.6614	RIL (296)	ICC 4567 x ICC 15679	null	Paul et al. 2018	Heat
qgy07_7	Yield / Plant	Yield related trait	SCAF1_959831 - Ca7_10657307	Chr7	CaLG07	36.21	3.50923	4.3936	RIL (296)	ICC 4567 x ICC 15631	null	Paul et al. 2018	Heat
qfpod04_7	Number of filled pod	Yield related trait	Ca7_10657307 - Ca7_13059720	Chr7	CaLG07	37.11	3.84582	4.7812	RIL (296)	ICC 4567 x ICC 15641	null	Paul et al. 2018	Heat
qfpod04_7	Number of filled pod	Yield related trait	Ca7_10657307 - Ca7_13059720	Chr7	CaLG07	37.11	3.92	4.92	RIL (296)	ICC 4567 x ICC 15643	null	Paul et al. 2018	Heat
qts06_7	Seed number	Yield related trait	Ca7_10657307 - Ca7_13059720	Chr7	CaLG07	37.11	5.98	7.26	RIL (296)	ICC 4567 x ICC 15678	null	Paul et al. 2018	Heat
qts06_7	Seed number	Yield related trait	Ca7_10657307 - Ca7_13059720	Chr7	CaLG07	37.11	6.2823	7.5913	RIL (296)	ICC 4567 x ICC 15683	null	Paul et al. 2018	Heat
qvs11_7	Visual score on podding behavior	Yield related trait	Ca7_10657307 - Ca7_13059720	Chr7	CaLG07	37.11	3.2139	3.5866	RIL (296)	ICC 4567 x ICC 15619	null	Paul et al. 2018	Heat
qgy04_7	Yield / Plant	Yield related trait	Ca7_10657307 - Ca7_13059720	Chr7	CaLG07	37.11	3.58	4.26	RIL (296)	ICC 4567 x ICC 15635	null	Paul et al. 2018	Heat
q%podset09_8	% Pod setting	Yield related trait	SCAF2_5716888 - Ca8_14498074	Chr8	CaLG08	0.01	3.27904	4.6995	RIL (296)	ICC 4567 x ICC 15622	null	Paul et al. 2018	Heat
qhi03_8	Harvest index	Yield related trait	SCAF2_5716888 - Ca8_14498074	Chr8	CaLG08	2.01	3.47014	4.5459	RIL (296)	ICC 4567 x ICC 15628	null	Paul et al. 2018	Heat
qvs06_8	Visual score on podding behavior	Yield related trait	SCAF2_5716888 - Ca8_14498074	Chr8	CaLG08	2.01	3.40499	4.4492	RIL (296)	ICC 4567 x ICC 15626	null	Paul et al. 2018	Heat
qvs06_8	Visual score on podding behavior	Yield related trait	SCAF2_5716888 - Ca8_14498074	Chr8	CaLG08	3.01	5.28339	6.2964	RIL (296)	ICC 4567 x ICC 15668	null	Paul et al. 2018	Heat
qvs06_8	Visual score on podding behavior	Yield related trait	SCAF2_5716888 - Ca8_14498074	Chr8	CaLG08	3.01	6.32	7.65	RIL (296)	ICC 4567 x ICC 15684	null	Paul et al. 2018	Heat
QR9DM9	Days to maturity	Growth related trait	CaM1301-CKAM1971	Chr1	CaLG01	39.11	40.76	66.75	RIL(188)	ICCV 2 × JG 11	Composite interval mapping (CIM)	Pushpavalli et al. 2015	Salinity
QR9DM2	Days to maturity	Growth related trait	ICCM0293-CKAM0707	Chr4	CaLG04d	1.01	27.99	62.67	RIL(188)	ICCV 2 × JG 11	Composite interval mapping (CIM)	Pushpavalli et al. 2015	Salinity
QR9HI3	Harvest index	Yield related trait	CaM1077-CaM1797	Chr4	CaLG04d	48.01	2.63	6.13	RIL(188)	ICCV 2 × JG 11	Composite interval mapping (CIM)	Pushpavalli et al. 2015	Salinity
QR9DF3	Days to maturity	Growth related trait	CKAM0003-CKAM1003	Chr4	CaLG04d	123.31	5.73	38.9	RIL(188)	ICCV 2 × JG 11	Composite interval mapping (CIM)	Pushpavalli et al. 2015	Salinity
QR9HI8	Harvest index	Yield related trait	CKAM0003-CKAM1003	Chr4	CaLG04d	123.31	12.23	49.13	RIL(188)	ICCV 2 × JG 11	Composite interval mapping (CIM)	Pushpavalli et al. 2015	Salinity
QR9HI5	Harvest index	Yield related trait	CKAM0003-CKAM1003	Chr4	CaLG04d	123.31	20.61	52.02	RIL(188)	ICCV 2 × JG 11	Composite interval mapping (CIM)	Pushpavalli et al. 2015	Salinity
QR9DF6	Days to maturity	Growth related trait	CKAM0003-CKAM1003	Chr4	CaLG04d	124.31	2.91	22.6	RIL(188)	ICCV 2 × JG 11	Composite interval mapping (CIM)	Pushpavalli et al. 2015	Salinity
QR9DM11	Days to maturity	Growth related trait	CKAM0003-CKAM1003	Chr4	CaLG04d	124.31	30.34	59.95	RIL(188)	ICCV 2 × JG 11	Composite interval mapping (CIM)	Pushpavalli et al. 2015	Salinity
QR9DM7	Days to maturity	Growth related trait	CKAM0003-CKAM1003	Chr4	CaLG04d	124.31	39.19	64.34	RIL(188)	ICCV 2 × JG 11	Composite interval mapping (CIM)	Pushpavalli et al. 2015	Salinity
QR9100SDWT2	100-Seed weight	Yield related trait	CaM0038-CaM0463	Chr5	CaLG05	3.01	2.65	17.42	RIL(188)	ICCV 2 × JG 11	Composite interval mapping (CIM)	Pushpavalli et al. 2015	Salinity
QR9100SDWT1	100-Seed weight	Yield related trait	CaM0463-ICCM272	Chr5	CaLG05	71.31	8.3	39.97	RIL(188)	ICCV 2 × JG 11	Composite interval mapping (CIM)	Pushpavalli et al. 2015	Salinity
QR9ADM1	Aboveground dry matter	Shoot related trait	CaM0463-ICCM272	Chr5	CaLG05	71.31	3.31	26.93	RIL(188)	ICCV 2 × JG 11	Composite interval mapping (CIM)	Pushpavalli et al. 2015	Salinity
QR9DM1	Days to maturity	Growth related trait	CaM0463-ICCM272	Chr5	CaLG05	71.31	28.95	61.06	RIL(188)	ICCV 2 × JG 11	Composite interval mapping (CIM)	Pushpavalli et al. 2015	Salinity
QR9HI1	Harvest index	Yield related trait	CaM0463-ICCM272	Chr5	CaLG05	71.31	14.56	46.03	RIL(188)	ICCV 2 × JG 11	Composite interval mapping (CIM)	Pushpavalli et al. 2015	Salinity
QR9STM+LFWT1	Total Biomass	Biomass related trait	CaM0463-ICCM272	Chr5	CaLG05	71.31	3.04	27.19	RIL(188)	ICCV 2 × JG 11	Composite interval mapping (CIM)	Pushpavalli et al. 2015	Salinity
QR9100SDWT3	100-Seed weight	Yield related trait	CaM0463-ICCM272	Chr5	CaLG05	72.31	9.47	28.58	RIL(188)	ICCV 2 × JG 11	Composite interval mapping (CIM)	Pushpavalli et al. 2015	Salinity
QR9100SDWT4	100-Seed weight	Yield related trait	CaM0463-ICCM272	Chr5	CaLG05	72.31	10.59	33.4	RIL(188)	ICCV 2 × JG 11	Composite interval mapping (CIM)	Pushpavalli et al. 2015	Salinity
QR9ADM3	Aboveground dry matter	Shoot related trait	CaM0463-ICCM272	Chr5	CaLG05	72.31	2.87	12.02	RIL(188)	ICCV 2 × JG 11	Composite interval mapping (CIM)	Pushpavalli et al. 2015	Salinity
QR9ADM2	Aboveground dry matter	Shoot related trait	CaM0463-ICCM272	Chr5	CaLG05	72.31	4.94	17.17	RIL(188)	ICCV 2 × JG 11	Composite interval mapping (CIM)	Pushpavalli et al. 2015	Salinity
QR9DF5	Days to maturity	Growth related trait	CaM0463-ICCM272	Chr5	CaLG05	72.31	6.26	24.98	RIL(188)	ICCV 2 × JG 11	Composite interval mapping (CIM)	Pushpavalli et al. 2015	Salinity
QR9DF2	Days to maturity	Growth related trait	CaM0463-ICCM272	Chr5	CaLG05	72.31	8.01	26.93	RIL(188)	ICCV 2 × JG 11	Composite interval mapping (CIM)	Pushpavalli et al. 2015	Salinity
QR9DM10	Days to maturity	Growth related trait	CaM0463-ICCM272	Chr5	CaLG05	72.31	16.16	40.69	RIL(188)	ICCV 2 × JG 11	Composite interval mapping (CIM)	Pushpavalli et al. 2015	Salinity
QR9DM6	Days to maturity	Growth related trait	CaM0463-ICCM272	Chr5	CaLG05	72.31	19.06	42.18	RIL(188)	ICCV 2 × JG 11	Composite interval mapping (CIM)	Pushpavalli et al. 2015	Salinity
QR9HI7	Harvest index	Yield related trait	CaM0463-ICCM272	Chr5	CaLG05	72.31	8.04	29.85	RIL(188)	ICCV 2 × JG 11	Composite interval mapping (CIM)	Pushpavalli et al. 2015	Salinity
QR9HI4	Harvest index	Yield related trait	CaM0463-ICCM272	Chr5	CaLG05	72.31	11.04	32.21	RIL(188)	ICCV 2 × JG 11	Composite interval mapping (CIM)	Pushpavalli et al. 2015	Salinity
QR9STM+LFWT2	Total Biomass	Biomass related trait	CaM0463-ICCM272	Chr5	CaLG05	72.31	3.72	15.41	RIL(188)	ICCV 2 × JG 11	Composite interval mapping (CIM)	Pushpavalli et al. 2015	Salinity
QR9YLD4	Yield / Plant	Yield related trait	CaM0463-ICCM272	Chr5	CaLG05	72.31	2.76	12.21	RIL(188)	ICCV 2 × JG 11	Composite interval mapping (CIM)	Pushpavalli et al. 2015	Salinity
QR9YLD2	Yield / Plant	Yield related trait	CaM0463-ICCM272	Chr5	CaLG05	72.31	4.56	16.31	RIL(188)	ICCV 2 × JG 11	Composite interval mapping (CIM)	Pushpavalli et al. 2015	Salinity
QR9PDNO2	Total pod number	Yield related trait	ICCM0034-CaM0906	Chr7	CaLG07	0.91	3.54	7.63	RIL(188)	ICCV 2 × JG 11	Composite interval mapping (CIM)	Pushpavalli et al. 2015	Salinity
QR9YLD3	Yield / Plant	Yield related trait	ICCM0034-CaM0906	Chr7	CaLG07	0.91	3.29	7.57	RIL(188)	ICCV 2 × JG 11	Composite interval mapping (CIM)	Pushpavalli et al. 2015	Salinity
QR9PDNO1	Total pod number	Yield related trait	CaM2031-CKAM0165	Chr7	CaLG07	14.91	2.52	24.86	RIL(188)	ICCV 2 × JG 11	Composite interval mapping (CIM)	Pushpavalli et al. 2015	Salinity
QR9SDNO1	Seed number	Yield related trait	CaM2031-CKAM0165	Chr7	CaLG07	15.91	2.63	16.86	RIL(188)	ICCV 2 × JG 11	Composite interval mapping (CIM)	Pushpavalli et al. 2015	Salinity
QR9YLD1	Yield / Plant	Yield related trait	CaM2031-CKAM0165	Chr7	CaLG07	15.91	2.67	16.99	RIL(188)	ICCV 2 × JG 11	Composite interval mapping (CIM)	Pushpavalli et al. 2015	Salinity
QR9DF1	Days to maturity	Growth related trait	CaM2031-CKAM0165	Chr7	CaLG07	20.31	2.96	6.47	RIL(188)	ICCV 2 × JG 11	Composite interval mapping (CIM)	Pushpavalli et al. 2015	Salinity
QR9DM5	Days to maturity	Growth related trait	CaM2031-CKAM0165	Chr7	CaLG07	20.31	4.01	7.95	RIL(188)	ICCV 2 × JG 11	Composite interval mapping (CIM)	Pushpavalli et al. 2015	Salinity
QR9FPDNO1	Number of filled pod	Yield related trait	CKAM0993-CKAM1317	Chr7	CaLG07	74.61	3.82	8.43	RIL(188)	ICCV 2 × JG 11	Composite interval mapping (CIM)	Pushpavalli et al. 2015	Salinity
QR9SDNO2	Seed number	Yield related trait	CKAM0993-CKAM1317	Chr7	CaLG07	74.61	4.04	9.18	RIL(188)	ICCV 2 × JG 11	Composite interval mapping (CIM)	Pushpavalli et al. 2015	Salinity
QR9DM3	Days to maturity	Growth related trait	CKAM1903-CKAM0343	Chr8	CaLG08	0.01	3.6	13.24	RIL(188)	ICCV 2 × JG 11	Composite interval mapping (CIM)	Pushpavalli et al. 2015	Salinity
QR9HI2	Harvest index	Yield related trait	CKAM1903-CKAM0343	Chr8	CaLG08	0.01	3.09	10.01	RIL(188)	ICCV 2 × JG 11	Composite interval mapping (CIM)	Pushpavalli et al. 2015	Salinity
QR9DF7	Days to maturity	Growth related trait	CKAM1903-CKAM0343	Chr8	CaLG08	3.31	7.75	37.75	RIL(188)	ICCV 2 × JG 11	Composite interval mapping (CIM)	Pushpavalli et al. 2015	Salinity
QR9DF4	Days to maturity	Growth related trait	CKAM1903-CKAM0343	Chr8	CaLG08	3.31	10.62	39.97	RIL(188)	ICCV 2 × JG 11	Composite interval mapping (CIM)	Pushpavalli et al. 2015	Salinity
QR9DM12	Days to maturity	Growth related trait	CKAM1903-CKAM0343	Chr8	CaLG08	3.31	31.87	56.87	RIL(188)	ICCV 2 × JG 11	Composite interval mapping (CIM)	Pushpavalli et al. 2015	Salinity
QR9DM8	Days to maturity	Growth related trait	CKAM1903-CKAM0343	Chr8	CaLG08	3.31	43.32	65.07	RIL(188)	ICCV 2 × JG 11	Composite interval mapping (CIM)	Pushpavalli et al. 2015	Salinity
QR9HI9	Harvest index	Yield related trait	CKAM1903-CKAM0343	Chr8	CaLG08	3.31	16.06	47.23	RIL(188)	ICCV 2 × JG 11	Composite interval mapping (CIM)	Pushpavalli et al. 2015	Salinity
QR9HI6	Harvest index	Yield related trait	CKAM1903-CKAM0343	Chr8	CaLG08	3.31	27.93	55.67	RIL(188)	ICCV 2 × JG 11	Composite interval mapping (CIM)	Pushpavalli et al. 2015	Salinity
QR9DM4	Days to maturity	Growth related trait	CaM0812-CKAM0647	Chr8	CaLG08	38.61	29.8	66.97	RIL(188)	ICCV 2 × JG 11	Composite interval mapping (CIM)	Pushpavalli et al. 2015	Salinity
Qncl.Sw2	Seed weight	Yield related trait	UBC238y	Chr1	CaLG01	40.6	3.19	11.4	RIL (186)	JG62 x Vijay x ICC4958	Composite interval mapping (CIM)	Radhika et al. 2007	Drought
Qncl.Sw3	Seed weight	Yield related trait	TA116x	Chr1	CaLG01	56.1	2	6	RIL (186)	JG62 x Vijay x ICC4958	Composite interval mapping (CIM)	Radhika et al. 2007	Drought
Qncl.Sw1	Seed weight	Yield related trait	TR56	Chr1	CaLG01	67.7	2.56	7.4	RIL (186)	JG62 x Vijay x ICC4958	Composite interval mapping (CIM)	Radhika et al. 2007	Drought
Qncl.Sw6	Seed weight	Yield related trait	TA53	Chr3	CaLG03	0	2.65	12.4	RIL (186)	JG62 x Vijay x ICC4958	Composite interval mapping (CIM)	Radhika et al. 2007	Drought
Qncl.Sw5	Seed weight	Yield related trait	UBC17	Chr3	CaLG03	87.3	2.87	9.3	RIL (186)	JG62 x Vijay x ICC4958	Composite interval mapping (CIM)	Radhika et al. 2007	Drought
Qncl.Sw8	Seed weight	Yield related trait	STMS2	Chr4	CaLG04	18.8	2.87	8.8	RIL (186)	JG62 x Vijay x ICC4958	Composite interval mapping (CIM)	Radhika et al. 2007	Drought
Qncl.Sw7	Seed weight	Yield related trait	TR7s	Chr4	CaLG04	37.4	3.35	13	RIL (186)	JG62 x Vijay x ICC4958	Composite interval mapping (CIM)	Radhika et al. 2007	Drought
qtlR 24	Canopy temperature-Air temperature	Drought & heat related stress	H5A08 - TA8	Chr1	CaLG01	0.2	5	15	F2 (206)	ILC 588 x ILC 3279	Composite interval mapping (CIM)	Rehman et al. 2011	Drought
qtlR 10	Days from flowering to maturity	Growth related trait	H5A08 - TA8	Chr1	CaLG01	0.2	3.4	6	F2 (206)	ILC 588 x ILC 3279	Composite interval mapping (CIM)	Rehman et al. 2011	Drought
qtlR 3	Days to flowering	Growth related trait	H5A08 - TA8	Chr1	CaLG01	0.2	7.8	15	F2 (206)	ILC 588 x ILC 3279	Composite interval mapping (CIM)	Rehman et al. 2011	Drought
qtlR 7	Days to maturity	Growth related trait	H5A08 - TA8	Chr1	CaLG01	0.2	8.2	13	F2 (206)	ILC 588 x ILC 3279	Composite interval mapping (CIM)	Rehman et al. 2011	Drought
qtlR 17	Drought tolerance score	Drought related trait	H5A08 - TA8	Chr1	CaLG01	0.2	6.2	12	F2 (206)	ILC 588 x ILC 3279	Composite interval mapping (CIM)	Rehman et al. 2011	Drought
qtlR 15	Harvest index	Yield related trait	H5A08 - TA8	Chr1	CaLG01	0.2	6	13	F2 (206)	ILC 588 x ILC 3279	Composite interval mapping (CIM)	Rehman et al. 2011	Drought
qtlR 13	Plant height	Shoot related trait	H5A08 - TA8	Chr1	CaLG01	0.2	9.6	24	F2 (206)	ILC 588 x ILC 3279	Composite interval mapping (CIM)	Rehman et al. 2011	Drought
qtlR 1	Yield / Plant	Yield related trait	H5A08 - TA8	Chr1	CaLG01	0.2	3.1	8	F2 (206)	ILC 588 x ILC 3279	Composite interval mapping (CIM)	Rehman et al. 2011	Drought
qtlR 25	Canopy temperature-Air temperature	Drought & heat related stress	TA6 - TS58	Chr3	CaLG03	3.75	2.4	7	F2 (206)	ILC 588 x ILC 3279	Composite interval mapping (CIM)	Rehman et al. 2011	Drought
qtlR 11	Days from flowering to maturity	Growth related trait	TA6 - NCPGR12	Chr3	CaLG03	6.55	12.8	29	F2 (206)	ILC 588 x ILC 3279	Composite interval mapping (CIM)	Rehman et al. 2011	Drought
qtlR 4	Days to flowering	Growth related trait	TA6 - NCPGR12	Chr3	CaLG03	6.55	10.9	22	F2 (206)	ILC 588 x ILC 3279	Composite interval mapping (CIM)	Rehman et al. 2011	Drought
qtlR 8	Days to maturity	Growth related trait	TA6 - NCPGR12	Chr3	CaLG03	6.55	17.1	33	F2 (206)	ILC 588 x ILC 3279	Composite interval mapping (CIM)	Rehman et al. 2011	Drought
qtlR 18	Drought tolerance score	Drought related trait	TA6 - NCPGR12	Chr3	CaLG03	6.55	13.4	27	F2 (206)	ILC 588 x ILC 3279	Composite interval mapping (CIM)	Rehman et al. 2011	Drought
qtlR 16	Harvest index	Yield related trait	TA6 - NCPGR12	Chr3	CaLG03	6.55	10.5	25	F2 (206)	ILC 588 x ILC 3279	Composite interval mapping (CIM)	Rehman et al. 2011	Drought
qtlR 23	Stomatal conductance	Stress related trait	TA125 - NCPGR10	Chr3	CaLG03	16.8	3.1	9	F2 (206)	ILC 588 x ILC 3279	Composite interval mapping (CIM)	Rehman et al. 2011	Drought
qtlR 14	Plant height	Shoot related trait	H1B17 - TA2	Chr4	CaLG04	0.2	2.4	7	F2 (206)	ILC 588 x ILC 3279	Composite interval mapping (CIM)	Rehman et al. 2011	Drought
qtlR 2	Yield / Plant	Yield related trait	H1B17 - TA72	Chr4	CaLG04	1.4	2.5	7	F2 (206)	ILC 588 x ILC 3279	Composite interval mapping (CIM)	Rehman et al. 2011	Drought
qtlR 5	Days to flowering	Growth related trait	TA132 - GA137	Chr4	CaLG04	8.7	2.9	5	F2 (206)	ILC 588 x ILC 3279	Composite interval mapping (CIM)	Rehman et al. 2011	Drought
qtlR 26	Canopy temperature-Air temperature	Drought & heat related stress	GA137 - TA46	Chr4	CaLG04	24.65	3	13	F2 (206)	ILC 588 x ILC 3279	Composite interval mapping (CIM)	Rehman et al. 2011	Drought
qtlR 27	Canopy temperature-Air temperature	Drought & heat related stress	TR7 - TA14	Chr6	CaLG06	1.8	2.9	8	F2 (206)	ILC 588 x ILC 3279	Composite interval mapping (CIM)	Rehman et al. 2011	Drought
qtlR 28	Canopy temperature-Air temperature	Drought & heat related stress	TA80 - GA21	Chr6	CaLG06	4.3	2.9	8	F2 (206)	ILC 588 x ILC 3279	Composite interval mapping (CIM)	Rehman et al. 2011	Drought
qtlR 29	Canopy temperature-Air temperature	Drought & heat related stress	GA21 - CaSTMS2	Chr6	CaLG06	9.9	3	13	F2 (206)	ILC 588 x ILC 3279	Composite interval mapping (CIM)	Rehman et al. 2011	Drought
qtlR 22	Stomatal conductance	Stress related trait	TA180 - H1A10(290bp)	Chr7	CaLG07	1	2.6	8	F2 (206)	ILC 588 x ILC 3279	Composite interval mapping (CIM)	Rehman et al. 2011	Drought
qtlR 12	Days from flowering to maturity	Growth related trait	TA28 - CaSTMS25	Chr7	CaLG07	5.95	3	6	F2 (206)	ILC 588 x ILC 3279	Composite interval mapping (CIM)	Rehman et al. 2011	Drought
qtlR 9	Days to maturity	Growth related trait	TA28 - CaSTMS25	Chr7	CaLG07	5.95	3.2	5	F2 (206)	ILC 588 x ILC 3279	Composite interval mapping (CIM)	Rehman et al. 2011	Drought
qtlR 19	Drought tolerance score	Drought related trait	TA28 - CaSTMS25	Chr7	CaLG07	5.95	2.9	5	F2 (206)	ILC 588 x ILC 3279	Composite interval mapping (CIM)	Rehman et al. 2011	Drought
qtlR 21	Stomatal conductance	Stress related trait	TA28 - CaSTMS25	Chr7	CaLG07	5.95	2.4	7	F2 (206)	ILC 588 x ILC 3279	Composite interval mapping (CIM)	Rehman et al. 2011	Drought
qtlR 20	Drought tolerance score	Drought related trait	TS12 - TA118	Chr8	CaLG08	5.4	2.7	11	F2 (206)	ILC 588 x ILC 3279	Composite interval mapping (CIM)	Rehman et al. 2011	Drought
qtlR 6	Days to flowering	Growth related trait	TA159 - GA6	Chr8	CaLG08	16.6	3.7	8	F2 (206)	ILC 588 x ILC 3279	Composite interval mapping (CIM)	Rehman et al. 2011	Drought
qtlR.12	Harvest index	Yield related trait	S1_2117997-S1_2100986	Chr1	CaLG01	0	2.5446	5.7747	RIL (245 & 230)	ICC 4958 9 ICC 1882	Composite interval mapping (CIM)	Roorkiwal et al. 2018	Drought
qtlR.60	100-Seed weight	Yield related trait	S1_432233 - S1_702233	Chr1	CaLG01	6	2.8601	6.2961	RIL (245 & 230)	ICC 4958 9 ICC 1882	Composite interval mapping (CIM)	Roorkiwal et al. 2018	Drought
qtlR.94	100-Seed weight	Yield related trait	S1_432233 - S1_702233	Chr1	CaLG01	6	3.0508	6.6757	RIL (245 & 230)	ICC 4958 9 ICC 1882	Composite interval mapping (CIM)	Roorkiwal et al. 2018	Drought
qtlR.109	100-Seed weight	Yield related trait	S1_432233 - S1_702233	Chr1	CaLG01	6	3.1532	6.8627	RIL (245 & 230)	ICC 4958 9 ICC 1882	Composite interval mapping (CIM)	Roorkiwal et al. 2018	Drought
qtlR.99	100-Seed weight	Yield related trait	S1_702233 - S1_822344	Chr1	CaLG01	7	3.0753	6.6678	RIL (245 & 230)	ICC 4958 9 ICC 1882	Composite interval mapping (CIM)	Roorkiwal et al. 2018	Drought
qtlR.238	100-Seed weight	Yield related trait	S1_702233 - S1_822344	Chr1	CaLG01	7	5.3748	11.4478	RIL (245 & 230)	ICC 4958 9 ICC 1882	Composite interval mapping (CIM)	Roorkiwal et al. 2018	Drought
qtlR.205	Yield / Plant	Yield related trait	S1_605523-S1_702233	Chr1	CaLG01	16	4.3295	9.3137	RIL (245 & 230)	ICC 4958 9 ICC 1882	Composite interval mapping (CIM)	Roorkiwal et al. 2018	Drought
qtlR.62	100-Seed weight	Yield related trait	S1_301554-S1_822344	Chr1	CaLG01	20	2.8707	6.3325	RIL (245 & 230)	ICC 4958 9 ICC 1882	Composite interval mapping (CIM)	Roorkiwal et al. 2018	Drought
qtlR.137	100-Seed weight	Yield related trait	S1_301554-S1_822344	Chr1	CaLG01	20	3.4576	7.5734	RIL (245 & 230)	ICC 4958 9 ICC 1882	Composite interval mapping (CIM)	Roorkiwal et al. 2018	Drought
qtlR.100	Number of primary branches	Shoot related trait	S1_2864141-S1_2772957	Chr1	CaLG01	20	3.0843	6.7752	RIL (245 & 230)	ICC 4958 9 ICC 1882	Composite interval mapping (CIM)	Roorkiwal et al. 2018	Drought
qtlR.45	100-Seed weight	Yield related trait	S1_301554-S1_822344	Chr1	CaLG01	22	2.7651	6.466	RIL (245 & 230)	ICC 4958 9 ICC 1882	Composite interval mapping (CIM)	Roorkiwal et al. 2018	Drought
qtlR.192	100-Seed weight	Yield related trait	S1_301554-S1_822344	Chr1	CaLG01	22	4.1538	9.7782	RIL (245 & 230)	ICC 4958 9 ICC 1882	Composite interval mapping (CIM)	Roorkiwal et al. 2018	Drought
qtlR.120	100-Seed weight	Yield related trait	S1_301554-S1_822344	Chr1	CaLG01	23	3.2674	7.1995	RIL (245 & 230)	ICC 4958 9 ICC 1882	Composite interval mapping (CIM)	Roorkiwal et al. 2018	Drought
qtlR.138	100-Seed weight	Yield related trait	S1_301554-S1_822344	Chr1	CaLG01	23	3.4767	7.6718	RIL (245 & 230)	ICC 4958 9 ICC 1882	Composite interval mapping (CIM)	Roorkiwal et al. 2018	Drought
qtlR.172	100-Seed weight	Yield related trait	S1_301554-S1_822344	Chr1	CaLG01	23	3.8404	8.3862	RIL (245 & 230)	ICC 4958 9 ICC 1882	Composite interval mapping (CIM)	Roorkiwal et al. 2018	Drought
qtlR.214	100-Seed weight	Yield related trait	S1_301554-S1_822344	Chr1	CaLG01	23	4.6107	10.0931	RIL (245 & 230)	ICC 4958 9 ICC 1882	Composite interval mapping (CIM)	Roorkiwal et al. 2018	Drought
qtlR.219	100-Seed weight	Yield related trait	S1_301554-S1_822344	Chr1	CaLG01	23	4.8149	10.4709	RIL (245 & 230)	ICC 4958 9 ICC 1882	Composite interval mapping (CIM)	Roorkiwal et al. 2018	Drought
qtlR.270	100-Seed weight	Yield related trait	S1_301554-S1_822344	Chr1	CaLG01	23	6.6194	13.9995	RIL (245 & 230)	ICC 4958 9 ICC 1882	Composite interval mapping (CIM)	Roorkiwal et al. 2018	Drought
qtlR.78	Harvest index	Yield related trait	S1_3417032-S1_4738116	Chr1	CaLG01	27	2.9806	6.5426	RIL (245 & 230)	ICC 4958 9 ICC 1882	Composite interval mapping (CIM)	Roorkiwal et al. 2018	Drought
qtlR.124	Days to maturity	Growth related trait	S1_3938105-S1_4189333	Chr1	CaLG01	31	3.3276	7.2357	RIL (245 & 230)	ICC 4958 9 ICC 1882	Composite interval mapping (CIM)	Roorkiwal et al. 2018	Drought
qtlR.18	Days to flowering	Growth related trait	S1_2286632-S1_2067834	Chr1	CaLG01	35	2.57	5.7486	RIL (245 & 230)	ICC 4958 9 ICC 1882	Composite interval mapping (CIM)	Roorkiwal et al. 2018	Drought
qtlR.212	Yield / Plant	Yield related trait	S1_2286632-S1_2067834	Chr1	CaLG01	35	4.5977	9.8959	RIL (245 & 230)	ICC 4958 9 ICC 1882	Composite interval mapping (CIM)	Roorkiwal et al. 2018	Drought
qtlR.106	Number of secondary branches	Shoot related trait	S1_6361339-S1_6435742	Chr1	CaLG01	44	3.132	6.8709	RIL (245 & 230)	ICC 4958 9 ICC 1882	Composite interval mapping (CIM)	Roorkiwal et al. 2018	Drought
qtlR.229	Yield / Plant	Yield related trait	S1_2661822-S1_2918604	Chr1	CaLG01	44	5.0403	10.5783	RIL (245 & 230)	ICC 4958 9 ICC 1882	Composite interval mapping (CIM)	Roorkiwal et al. 2018	Drought
qtlR.37	Yield / Plant	Yield related trait	S1_3270332-S1_3304345	Chr1	CaLG01	46	2.7106	5.8941	RIL (245 & 230)	ICC 4958 9 ICC 1882	Composite interval mapping (CIM)	Roorkiwal et al. 2018	Drought
qtlR.267	Total Biomass	Biomass related trait	S1_4083322-S1_4200724	Chr1	CaLG01	52	6.5273	13.5471	RIL (245 & 230)	ICC 4958 9 ICC 1882	Composite interval mapping (CIM)	Roorkiwal et al. 2018	Drought
qtlR.88	100-Seed weight	Yield related trait	S1_5037457-S1_5918893	Chr1	CaLG01	68	3.0185	6.849	RIL (245 & 230)	ICC 4958 9 ICC 1882	Composite interval mapping (CIM)	Roorkiwal et al. 2018	Drought
qtlR.165	Yield / Plant	Yield related trait	S1_5037457-S1_5918893	Chr1	CaLG01	68	3.7344	8.2483	RIL (245 & 230)	ICC 4958 9 ICC 1882	Composite interval mapping (CIM)	Roorkiwal et al. 2018	Drought
qtlR.170	Drought tolerance indices	Drought related trait	S1_24543871-S1_32283939	Chr1	CaLG01	81	3.8067	8.127	RIL (245 & 230)	ICC 4958 9 ICC 1882	Composite interval mapping (CIM)	Roorkiwal et al. 2018	Drought
qtlR.154	100-Seed weight	Yield related trait	S1_17251397-S1_17431662	Chr1	CaLG01	85	3.6302	7.8731	RIL (245 & 230)	ICC 4958 9 ICC 1882	Composite interval mapping (CIM)	Roorkiwal et al. 2018	Drought
qtlR.75	Total Biomass	Biomass related trait	S1_27083974-S1_19508454	Chr1	CaLG01	102	2.9655	6.4529	RIL (245 & 230)	ICC 4958 9 ICC 1882	Composite interval mapping (CIM)	Roorkiwal et al. 2018	Drought
qtlR.57	Total Biomass	Biomass related trait	S1_14670788-S1_14598756	Chr1	CaLG01	129	2.8401	6.1736	RIL (245 & 230)	ICC 4958 9 ICC 1882	Composite interval mapping (CIM)	Roorkiwal et al. 2018	Drought
qtlR.3	Plant stand	Shoot related trait	S1_14598756-S1_14476967	Chr1	CaLG01	130	2.5175	5.5934	RIL (245 & 230)	ICC 4958 9 ICC 1882	Composite interval mapping (CIM)	Roorkiwal et al. 2018	Drought
qtlR.327	Drought tolerance indices	Drought related trait	S1_14286574-S1_14038103	Chr1	CaLG01	134	13.17	28.4941	RIL (245 & 230)	ICC 4958 9 ICC 1882	Composite interval mapping (CIM)	Roorkiwal et al. 2018	Drought
qtlR.41	Total Biomass	Biomass related trait	S1_14023886-S1_13991104	Chr1	CaLG01	135	2.7437	5.9513	RIL (245 & 230)	ICC 4958 9 ICC 1882	Composite interval mapping (CIM)	Roorkiwal et al. 2018	Drought
qtlR.42	Yield / Plant	Yield related trait	S1_14023886-S1_13991104	Chr1	CaLG01	135	2.7535	5.9698	RIL (245 & 230)	ICC 4958 9 ICC 1882	Composite interval mapping (CIM)	Roorkiwal et al. 2018	Drought
qtlR.43	Yield / Plant	Yield related trait	S1_14023886-S1_13991104	Chr1	CaLG01	135	2.7537	5.9704	RIL (245 & 230)	ICC 4958 9 ICC 1882	Composite interval mapping (CIM)	Roorkiwal et al. 2018	Drought
qtlR.66	Plant width	Shoot related trait	S2_3300953-S2_3866863	Chr2	CaLG02	18	2.8857	6.2907	RIL (245 & 230)	ICC 4958 9 ICC 1882	Composite interval mapping (CIM)	Roorkiwal et al. 2018	Drought
qtlR.82	Yield / Plant	Yield related trait	S2_3300953-S2_3866863	Chr2	CaLG02	18	2.9897	12.1032	RIL (245 & 230)	ICC 4958 9 ICC 1882	Composite interval mapping (CIM)	Roorkiwal et al. 2018	Drought
qtlR.206	Yield / Plant	Yield related trait	S2_3866863-S2_3965579	Chr2	CaLG02	19	4.3837	9.7023	RIL (245 & 230)	ICC 4958 9 ICC 1882	Composite interval mapping (CIM)	Roorkiwal et al. 2018	Drought
qtlR.183	Total Biomass	Biomass related trait	S2_4056186-S2_5520756	Chr2	CaLG02	20	4.0702	8.8507	RIL (245 & 230)	ICC 4958 9 ICC 1882	Composite interval mapping (CIM)	Roorkiwal et al. 2018	Drought
qtlR.10	Days to maturity	Growth related trait	S2_4056186-S2_5520756	Chr2	CaLG02	25	2.5435	6.4494	RIL (245 & 230)	ICC 4958 9 ICC 1882	Composite interval mapping (CIM)	Roorkiwal et al. 2018	Drought
qtlR.196	Plant stand	Shoot related trait	S2_5520756-S2_6085079	Chr2	CaLG02	29	4.1884	9.6424	RIL (245 & 230)	ICC 4958 9 ICC 1882	Composite interval mapping (CIM)	Roorkiwal et al. 2018	Drought
qtlR.48	Total Biomass	Biomass related trait	S2_6085079-S2_6379057	Chr2	CaLG02	30	2.8106	6.1486	RIL (245 & 230)	ICC 4958 9 ICC 1882	Composite interval mapping (CIM)	Roorkiwal et al. 2018	Drought
qtlR.13	Days to flowering	Growth related trait	S2_6379057-S2_9843673	Chr2	CaLG02	32	2.5455	5.5919	RIL (245 & 230)	ICC 4958 9 ICC 1882	Composite interval mapping (CIM)	Roorkiwal et al. 2018	Drought
qtlR.16	Days to flowering	Growth related trait	S2_6379057-S2_9843673	Chr2	CaLG02	32	2.5628	5.6362	RIL (245 & 230)	ICC 4958 9 ICC 1882	Composite interval mapping (CIM)	Roorkiwal et al. 2018	Drought
qtlR.8	Days to flowering	Growth related trait	S2_6379057-S2_9843673	Chr2	CaLG02	32	2.5378	5.6605	RIL (245 & 230)	ICC 4958 9 ICC 1882	Composite interval mapping (CIM)	Roorkiwal et al. 2018	Drought
qtlR.22	Days to flowering	Growth related trait	S2_6379057-S2_9843673	Chr2	CaLG02	32	2.5826	5.7063	RIL (245 & 230)	ICC 4958 9 ICC 1882	Composite interval mapping (CIM)	Roorkiwal et al. 2018	Drought
qtlR.87	Days to flowering	Growth related trait	S2_6379057-S2_9843673	Chr2	CaLG02	32	3.0117	6.5578	RIL (245 & 230)	ICC 4958 9 ICC 1882	Composite interval mapping (CIM)	Roorkiwal et al. 2018	Drought
qtlR.131	Days to flowering	Growth related trait	S2_6379057-S2_9843673	Chr2	CaLG02	32	3.3842	7.3617	RIL (245 & 230)	ICC 4958 9 ICC 1882	Composite interval mapping (CIM)	Roorkiwal et al. 2018	Drought
qtlR.182	Days to flowering	Growth related trait	S2_6379057-S2_9843673	Chr2	CaLG02	32	4.0688	8.7528	RIL (245 & 230)	ICC 4958 9 ICC 1882	Composite interval mapping (CIM)	Roorkiwal et al. 2018	Drought
qtlR.44	Days to maturity	Growth related trait	S2_6379057-S2_9843673	Chr2	CaLG02	32	2.7639	6.0751	RIL (245 & 230)	ICC 4958 9 ICC 1882	Composite interval mapping (CIM)	Roorkiwal et al. 2018	Drought
qtlR.128	Days to maturity	Growth related trait	S2_6379057-S2_9843673	Chr2	CaLG02	32	3.3544	7.309	RIL (245 & 230)	ICC 4958 9 ICC 1882	Composite interval mapping (CIM)	Roorkiwal et al. 2018	Drought
qtlR.174	Days to maturity	Growth related trait	S2_6379057-S2_9843673	Chr2	CaLG02	32	3.8686	8.3841	RIL (245 & 230)	ICC 4958 9 ICC 1882	Composite interval mapping (CIM)	Roorkiwal et al. 2018	Drought
qtlR.177	Days to maturity	Growth related trait	S2_6379057-S2_9843673	Chr2	CaLG02	32	3.9563	8.538	RIL (245 & 230)	ICC 4958 9 ICC 1882	Composite interval mapping (CIM)	Roorkiwal et al. 2018	Drought
qtlR.176	Days to maturity	Growth related trait	S2_6379057-S2_9843673	Chr2	CaLG02	32	3.9489	8.5394	RIL (245 & 230)	ICC 4958 9 ICC 1882	Composite interval mapping (CIM)	Roorkiwal et al. 2018	Drought
qtlR.34	Harvest index	Yield related trait	S2_6379057-S2_9843673	Chr2	CaLG02	32	2.6737	5.8292	RIL (245 & 230)	ICC 4958 9 ICC 1882	Composite interval mapping (CIM)	Roorkiwal et al. 2018	Drought
qtlR.157	Yield / Plant	Yield related trait	S2_6379057-S2_9843673	Chr2	CaLG02	32	3.6684	7.9401	RIL (245 & 230)	ICC 4958 9 ICC 1882	Composite interval mapping (CIM)	Roorkiwal et al. 2018	Drought
qtlR.59	Days to flowering	Growth related trait	S2_9843673-S2_8580561	Chr2	CaLG02	33	2.8527	6.1619	RIL (245 & 230)	ICC 4958 9 ICC 1882	Composite interval mapping (CIM)	Roorkiwal et al. 2018	Drought
qtlR.329	Harvest index	Yield related trait	S2_9843673-S2_8580561	Chr2	CaLG02	33	13.3613	30.3853	RIL (245 & 230)	ICC 4958 9 ICC 1882	Composite interval mapping (CIM)	Roorkiwal et al. 2018	Drought
qtlR.256	Plant stand	Shoot related trait	S2_9843673-S2_8580561	Chr2	CaLG02	33	5.9332	12.4966	RIL (245 & 230)	ICC 4958 9 ICC 1882	Composite interval mapping (CIM)	Roorkiwal et al. 2018	Drought
qtlR.287	Yield / Plant	Yield related trait	S2_9843673-S2_8580561	Chr2	CaLG02	33	7.8602	15.466	RIL (245 & 230)	ICC 4958 9 ICC 1882	Composite interval mapping (CIM)	Roorkiwal et al. 2018	Drought
qtlR.306	Drought tolerance indices	Drought related trait	S2_11606490-S2_11644772	Chr2	CaLG02	38	9.3054	18.6268	RIL (245 & 230)	ICC 4958 9 ICC 1882	Composite interval mapping (CIM)	Roorkiwal et al. 2018	Drought
qtlR.284	Total Biomass	Biomass related trait	S2_11606490-S2_11644772	Chr2	CaLG02	38	7.6129	15.5186	RIL (245 & 230)	ICC 4958 9 ICC 1882	Composite interval mapping (CIM)	Roorkiwal et al. 2018	Drought
qtlR.272	Yield / Plant	Yield related trait	S2_11606490-S2_11644772	Chr2	CaLG02	38	6.8801	14.1331	RIL (245 & 230)	ICC 4958 9 ICC 1882	Composite interval mapping (CIM)	Roorkiwal et al. 2018	Drought
qtlR.275	Yield / Plant	Yield related trait	S2_11606490-S2_11644772	Chr2	CaLG02	38	7.0184	14.3956	RIL (245 & 230)	ICC 4958 9 ICC 1882	Composite interval mapping (CIM)	Roorkiwal et al. 2018	Drought
qtlR.291	Plant stand	Shoot related trait	S2_11644772-S2_21147862	Chr2	CaLG02	39	8.2492	16.902	RIL (245 & 230)	ICC 4958 9 ICC 1882	Composite interval mapping (CIM)	Roorkiwal et al. 2018	Drought
qtlR.14	Yield / Plant	Yield related trait	S2_20624211-S2_27304022	Chr2	CaLG02	44	2.5466	5.6381	RIL (245 & 230)	ICC 4958 9 ICC 1882	Composite interval mapping (CIM)	Roorkiwal et al. 2018	Drought
qtlR.150	Days to flowering	Growth related trait	S2_27559922-S2_26419843	Chr2	CaLG02	46	3.5814	7.6981	RIL (245 & 230)	ICC 4958 9 ICC 1882	Composite interval mapping (CIM)	Roorkiwal et al. 2018	Drought
qtlR.114	Days to maturity	Growth related trait	S2_27559922-S2_26419843	Chr2	CaLG02	46	3.1901	6.9171	RIL (245 & 230)	ICC 4958 9 ICC 1882	Composite interval mapping (CIM)	Roorkiwal et al. 2018	Drought
qtlR.145	Days to maturity	Growth related trait	S2_27559922-S2_26419843	Chr2	CaLG02	46	3.5387	7.6303	RIL (245 & 230)	ICC 4958 9 ICC 1882	Composite interval mapping (CIM)	Roorkiwal et al. 2018	Drought
qtlR.102	Days to maturity	Growth related trait	S2_25731244-S2_25371663	Chr2	CaLG02	48	3.0921	6.6268	RIL (245 & 230)	ICC 4958 9 ICC 1882	Composite interval mapping (CIM)	Roorkiwal et al. 2018	Drought
qtlR.130	Days to maturity	Growth related trait	S2_25731244-S2_25371663	Chr2	CaLG02	48	3.3662	7.1905	RIL (245 & 230)	ICC 4958 9 ICC 1882	Composite interval mapping (CIM)	Roorkiwal et al. 2018	Drought
qtlR.340	Days to maturity	Growth related trait	S2_25731244-S2_25371663	Chr2	CaLG02	48	16.1068	37.4981	RIL (245 & 230)	ICC 4958 9 ICC 1882	Composite interval mapping (CIM)	Roorkiwal et al. 2018	Drought
qtlR.200	Plant stand	Shoot related trait	S2_19423068-S2_16024461	Chr2	CaLG02	52	4.2536	8.9939	RIL (245 & 230)	ICC 4958 9 ICC 1882	Composite interval mapping (CIM)	Roorkiwal et al. 2018	Drought
qtlR.285	Harvest index	Yield related trait	S2_9461379-S2_21776041	Chr2	CaLG02	57	7.8079	17.2224	RIL (245 & 230)	ICC 4958 9 ICC 1882	Composite interval mapping (CIM)	Roorkiwal et al. 2018	Drought
qtlR.198	Plant stand	Shoot related trait	S2_27383302-S2_28967893	Chr2	CaLG02	71	4.2003	9.1734	RIL (245 & 230)	ICC 4958 9 ICC 1882	Composite interval mapping (CIM)	Roorkiwal et al. 2018	Drought
qtlR.217	Total Biomass	Biomass related trait	S2_27383302-S2_28967893	Chr2	CaLG02	71	4.7084	10.2409	RIL (245 & 230)	ICC 4958 9 ICC 1882	Composite interval mapping (CIM)	Roorkiwal et al. 2018	Drought
qtlR.24	Total Biomass	Biomass related trait	S2_28224044-S2_29883021	Chr2	CaLG02	75	2.599	5.6055	RIL (245 & 230)	ICC 4958 9 ICC 1882	Composite interval mapping (CIM)	Roorkiwal et al. 2018	Drought
qtlR.58	Plant width	Shoot related trait	S3_22990369-S3_23636376	Chr3	CaLG03	29	2.8475	6.7689	RIL (245 & 230)	ICC 4958 9 ICC 1882	Composite interval mapping (CIM)	Roorkiwal et al. 2018	Drought
qtlR.222	Harvest index	Yield related trait	S3_24538982-S3_25030814	Chr3	CaLG03	36	4.8965	10.2482	RIL (245 & 230)	ICC 4958 9 ICC 1882	Composite interval mapping (CIM)	Roorkiwal et al. 2018	Drought
qtlR.277	Days to flowering	Growth related trait	S3_25058821-S3_25226727	Chr3	CaLG03	38	7.26	14.5602	RIL (245 & 230)	ICC 4958 9 ICC 1882	Composite interval mapping (CIM)	Roorkiwal et al. 2018	Drought
qtlR.92	Harvest index	Yield related trait	S3_25226727-S3_26509804	Chr3	CaLG03	39	3.0431	7.0156	RIL (245 & 230)	ICC 4958 9 ICC 1882	Composite interval mapping (CIM)	Roorkiwal et al. 2018	Drought
qtlR.341	Days to flowering	Growth related trait	S3_25226727-S3_26509804	Chr3	CaLG03	40	17.4956	39.3243	RIL (245 & 230)	ICC 4958 9 ICC 1882	Composite interval mapping (CIM)	Roorkiwal et al. 2018	Drought
qtlR.242	Days to flowering	Growth related trait	S3_26509804-S3_26424114	Chr3	CaLG03	43	5.5485	11.6254	RIL (245 & 230)	ICC 4958 9 ICC 1882	Composite interval mapping (CIM)	Roorkiwal et al. 2018	Drought
qtlR.247	Days to flowering	Growth related trait	S3_26509804-S3_26424114	Chr3	CaLG03	43	5.6004	11.6871	RIL (245 & 230)	ICC 4958 9 ICC 1882	Composite interval mapping (CIM)	Roorkiwal et al. 2018	Drought
qtlR.322	Days to flowering	Growth related trait	S3_26509804-S3_26424114	Chr3	CaLG03	43	12.404	24.1108	RIL (245 & 230)	ICC 4958 9 ICC 1882	Composite interval mapping (CIM)	Roorkiwal et al. 2018	Drought
qtlR.290	Days to maturity	Growth related trait	S3_26509804-S3_26424114	Chr3	CaLG03	43	8.128	16.5393	RIL (245 & 230)	ICC 4958 9 ICC 1882	Composite interval mapping (CIM)	Roorkiwal et al. 2018	Drought
qtlR.21	Plant height	Shoot related trait	S3_26509804-S3_26424114	Chr3	CaLG03	43	2.5826	5.5694	RIL (245 & 230)	ICC 4958 9 ICC 1882	Composite interval mapping (CIM)	Roorkiwal et al. 2018	Drought
qtlR.104	Days to flowering	Growth related trait	S3_26197948-S3_25654832	Chr3	CaLG03	44	3.1114	7.1019	RIL (245 & 230)	ICC 4958 9 ICC 1882	Composite interval mapping (CIM)	Roorkiwal et al. 2018	Drought
qtlR.235	Days to flowering	Growth related trait	S3_26197948-S3_25654832	Chr3	CaLG03	44	5.2913	11.6448	RIL (245 & 230)	ICC 4958 9 ICC 1882	Composite interval mapping (CIM)	Roorkiwal et al. 2018	Drought
qtlR.245	Days to flowering	Growth related trait	S3_26197948-S3_25654832	Chr3	CaLG03	44	5.5713	12.1646	RIL (245 & 230)	ICC 4958 9 ICC 1882	Composite interval mapping (CIM)	Roorkiwal et al. 2018	Drought
qtlR.289	Days to flowering	Growth related trait	S3_26197948-S3_25654832	Chr3	CaLG03	44	8.0976	17.3343	RIL (245 & 230)	ICC 4958 9 ICC 1882	Composite interval mapping (CIM)	Roorkiwal et al. 2018	Drought
qtlR.294	Days to flowering	Growth related trait	S3_26197948-S3_25654832	Chr3	CaLG03	44	8.4818	17.7382	RIL (245 & 230)	ICC 4958 9 ICC 1882	Composite interval mapping (CIM)	Roorkiwal et al. 2018	Drought
qtlR.308	Days to flowering	Growth related trait	S3_26197948-S3_25654832	Chr3	CaLG03	44	9.4122	19.8776	RIL (245 & 230)	ICC 4958 9 ICC 1882	Composite interval mapping (CIM)	Roorkiwal et al. 2018	Drought
qtlR.311	Days to flowering	Growth related trait	S3_26197948-S3_25654832	Chr3	CaLG03	44	9.893	20.9302	RIL (245 & 230)	ICC 4958 9 ICC 1882	Composite interval mapping (CIM)	Roorkiwal et al. 2018	Drought
qtlR.333	Days to flowering	Growth related trait	S3_26197948-S3_25654832	Chr3	CaLG03	44	14.8158	28.5669	RIL (245 & 230)	ICC 4958 9 ICC 1882	Composite interval mapping (CIM)	Roorkiwal et al. 2018	Drought
qtlR.103	Days to maturity	Growth related trait	S3_26197948-S3_25654832	Chr3	CaLG03	44	3.1019	6.9442	RIL (245 & 230)	ICC 4958 9 ICC 1882	Composite interval mapping (CIM)	Roorkiwal et al. 2018	Drought
qtlR.268	Days to maturity	Growth related trait	S3_26197948-S3_25654832	Chr3	CaLG03	44	6.5829	14.409	RIL (245 & 230)	ICC 4958 9 ICC 1882	Composite interval mapping (CIM)	Roorkiwal et al. 2018	Drought
qtlR.181	Harvest index	Yield related trait	S3_26197948-S3_25654832	Chr3	CaLG03	44	4.0619	9.0055	RIL (245 & 230)	ICC 4958 9 ICC 1882	Composite interval mapping (CIM)	Roorkiwal et al. 2018	Drought
qtlR.310	Harvest index	Yield related trait	S3_26197948-S3_25654832	Chr3	CaLG03	44	9.659	22.5125	RIL (245 & 230)	ICC 4958 9 ICC 1882	Composite interval mapping (CIM)	Roorkiwal et al. 2018	Drought
qtlR.39	Total Biomass	Biomass related trait	S3_26197948-S3_25654832	Chr3	CaLG03	44	2.7314	6.4779	RIL (245 & 230)	ICC 4958 9 ICC 1882	Composite interval mapping (CIM)	Roorkiwal et al. 2018	Drought
qtlR.216	Days to flowering	Growth related trait	S3_26197948-S3_25654832	Chr3	CaLG03	45	4.6248	14.8579	RIL (245 & 230)	ICC 4958 9 ICC 1882	Composite interval mapping (CIM)	Roorkiwal et al. 2018	Drought
qtlR.19	R-T ratio	Biomass related trait	S3_26197948-S3_25654832	Chr3	CaLG03	45	2.5722	5.9922	RIL (245 & 230)	ICC 4958 9 ICC 1882	Composite interval mapping (CIM)	Roorkiwal et al. 2018	Drought
qtlR.283	Days to flowering	Growth related trait	S3_25654832-S3_26614358	Chr3	CaLG03	47	7.5862	15.9154	RIL (245 & 230)	ICC 4958 9 ICC 1882	Composite interval mapping (CIM)	Roorkiwal et al. 2018	Drought
qtlR.299	Days to flowering	Growth related trait	S3_25654832-S3_26614358	Chr3	CaLG03	47	8.6525	18.7032	RIL (245 & 230)	ICC 4958 9 ICC 1882	Composite interval mapping (CIM)	Roorkiwal et al. 2018	Drought
qtlR.111	Total Biomass	Biomass related trait	S3_32570467-S3_32812528	Chr3	CaLG03	47	3.1719	6.8183	RIL (245 & 230)	ICC 4958 9 ICC 1882	Composite interval mapping (CIM)	Roorkiwal et al. 2018	Drought
qtlR.47	Plant height	Shoot related trait	S3_26614358-S3_27202688	Chr3	CaLG03	48	2.7981	6.0897	RIL (245 & 230)	ICC 4958 9 ICC 1882	Composite interval mapping (CIM)	Roorkiwal et al. 2018	Drought
qtlR.53	Total Biomass	Biomass related trait	S3_27575961-S3_27643204	Chr3	CaLG03	53	2.8275	6.2181	RIL (245 & 230)	ICC 4958 9 ICC 1882	Composite interval mapping (CIM)	Roorkiwal et al. 2018	Drought
qtlR.151	Harvest index	Yield related trait	S3_28721065-S3_28260783	Chr3	CaLG03	61	3.6046	7.9594	RIL (245 & 230)	ICC 4958 9 ICC 1882	Composite interval mapping (CIM)	Roorkiwal et al. 2018	Drought
qtlR.50	100-Seed weight	Yield related trait	S3_34525717-S3_32954033	Chr3	CaLG03	99	2.8177	6.0835	RIL (245 & 230)	ICC 4958 9 ICC 1882	Composite interval mapping (CIM)	Roorkiwal et al. 2018	Drought
qtlR.40	Plant height	Shoot related trait	S3_35242792-S3_35435962	Chr3	CaLG03	110	2.7432	6.0192	RIL (245 & 230)	ICC 4958 9 ICC 1882	Composite interval mapping (CIM)	Roorkiwal et al. 2018	Drought
qtlR.132	Root dry weight	Root related trait	S3_35435962-S3_35898980	Chr3	CaLG03	111	3.3907	7.4599	RIL (245 & 230)	ICC 4958 9 ICC 1882	Composite interval mapping (CIM)	Roorkiwal et al. 2018	Drought
qtlR.125	Root surface area	Root related trait	S3_35435962-S3_35898980	Chr3	CaLG03	111	3.3412	7.3866	RIL (245 & 230)	ICC 4958 9 ICC 1882	Composite interval mapping (CIM)	Roorkiwal et al. 2018	Drought
qtlR.98	Plant height	Shoot related trait	S3_35744377-S3_36502546	Chr3	CaLG03	112	3.0742	6.7349	RIL (245 & 230)	ICC 4958 9 ICC 1882	Composite interval mapping (CIM)	Roorkiwal et al. 2018	Drought
qtlR.334	Harvest index	Yield related trait	S3_35744377-S3_36502546	Chr3	CaLG03	113	15.043	35.8776	RIL (245 & 230)	ICC 4958 9 ICC 1882	Composite interval mapping (CIM)	Roorkiwal et al. 2018	Drought
qtlR.35	Plant height	Shoot related trait	S3_36461963-S3_36658890	Chr3	CaLG03	117	2.6745	5.87	RIL (245 & 230)	ICC 4958 9 ICC 1882	Composite interval mapping (CIM)	Roorkiwal et al. 2018	Drought
qtlR.107	Plant height	Shoot related trait	S3_36791139-S3_37396163	Chr3	CaLG03	120	3.1384	7.1917	RIL (245 & 230)	ICC 4958 9 ICC 1882	Composite interval mapping (CIM)	Roorkiwal et al. 2018	Drought
qtlR.25	100-Seed weight	Yield related trait	S3_36791139-S3_37396163	Chr3	CaLG03	124	2.6126	5.784	RIL (245 & 230)	ICC 4958 9 ICC 1882	Composite interval mapping (CIM)	Roorkiwal et al. 2018	Drought
qtlR.74	100-Seed weight	Yield related trait	S3_36791139-S3_37396163	Chr3	CaLG03	124	2.9506	6.4896	RIL (245 & 230)	ICC 4958 9 ICC 1882	Composite interval mapping (CIM)	Roorkiwal et al. 2018	Drought
qtlR.153	100-Seed weight	Yield related trait	S3_36791139-S3_37396163	Chr3	CaLG03	124	3.6266	7.9044	RIL (245 & 230)	ICC 4958 9 ICC 1882	Composite interval mapping (CIM)	Roorkiwal et al. 2018	Drought
qtlR.164	100-Seed weight	Yield related trait	S3_36791139-S3_37396163	Chr3	CaLG03	124	3.7206	8.0996	RIL (245 & 230)	ICC 4958 9 ICC 1882	Composite interval mapping (CIM)	Roorkiwal et al. 2018	Drought
qtlR.171	100-Seed weight	Yield related trait	S3_36791139-S3_37396163	Chr3	CaLG03	124	3.8142	8.3242	RIL (245 & 230)	ICC 4958 9 ICC 1882	Composite interval mapping (CIM)	Roorkiwal et al. 2018	Drought
qtlR.101	100-Seed weight	Yield related trait	S3_37521151-S3_37812257	Chr3	CaLG03	125	3.0889	6.6997	RIL (245 & 230)	ICC 4958 9 ICC 1882	Composite interval mapping (CIM)	Roorkiwal et al. 2018	Drought
qtlR.156	100-Seed weight	Yield related trait	S3_37521151-S3_37812257	Chr3	CaLG03	125	3.6682	7.8462	RIL (245 & 230)	ICC 4958 9 ICC 1882	Composite interval mapping (CIM)	Roorkiwal et al. 2018	Drought
qtlR.63	Plant height	Shoot related trait	S3_38216779-S3_38425428	Chr3	CaLG03	132	2.8784	6.3693	RIL (245 & 230)	ICC 4958 9 ICC 1882	Composite interval mapping (CIM)	Roorkiwal et al. 2018	Drought
qtlR.38	100-Seed weight	Yield related trait	S4_18434560-S4_24200398	Chr4	CaLG04	0	2.7245	5.8538	RIL (245 & 230)	ICC 4958 9 ICC 1882	Composite interval mapping (CIM)	Roorkiwal et al. 2018	Drought
qtlR.199	100-Seed weight	Yield related trait	S4_18434560-S4_24200398	Chr4	CaLG04	0	4.2049	8.8896	RIL (245 & 230)	ICC 4958 9 ICC 1882	Composite interval mapping (CIM)	Roorkiwal et al. 2018	Drought
qtlR.179	100-Seed weight	Yield related trait	S4_18434560-S4_24200398	Chr4	CaLG04	1	3.9762	9.1542	RIL (245 & 230)	ICC 4958 9 ICC 1882	Composite interval mapping (CIM)	Roorkiwal et al. 2018	Drought
qtlR.207	100-Seed weight	Yield related trait	S4_18434560-S4_24200398	Chr4	CaLG04	1	4.3888	10.075	RIL (245 & 230)	ICC 4958 9 ICC 1882	Composite interval mapping (CIM)	Roorkiwal et al. 2018	Drought
qtlR.220	100-Seed weight	Yield related trait	S4_18434560-S4_24200398	Chr4	CaLG04	1	4.8516	10.9213	RIL (245 & 230)	ICC 4958 9 ICC 1882	Composite interval mapping (CIM)	Roorkiwal et al. 2018	Drought
qtlR.233	100-Seed weight	Yield related trait	S4_18434560-S4_24200398	Chr4	CaLG04	1	5.1592	11.9575	RIL (245 & 230)	ICC 4958 9 ICC 1882	Composite interval mapping (CIM)	Roorkiwal et al. 2018	Drought
qtlR.185	100-Seed weight	Yield related trait	S4_18434560-S4_24200398	Chr4	CaLG04	2	4.0909	9.9914	RIL (245 & 230)	ICC 4958 9 ICC 1882	Composite interval mapping (CIM)	Roorkiwal et al. 2018	Drought
qtlR.211	100-Seed weight	Yield related trait	S4_18434560-S4_24200398	Chr4	CaLG04	2	4.5567	10.9772	RIL (245 & 230)	ICC 4958 9 ICC 1882	Composite interval mapping (CIM)	Roorkiwal et al. 2018	Drought
qtlR.223	100-Seed weight	Yield related trait	S4_18434560-S4_24200398	Chr4	CaLG04	2	4.9089	11.9347	RIL (245 & 230)	ICC 4958 9 ICC 1882	Composite interval mapping (CIM)	Roorkiwal et al. 2018	Drought
qtlR.282	100-Seed weight	Yield related trait	S4_18434560-S4_24200398	Chr4	CaLG04	2	7.483	17.115	RIL (245 & 230)	ICC 4958 9 ICC 1882	Composite interval mapping (CIM)	Roorkiwal et al. 2018	Drought
qtlR.224	100-Seed weight	Yield related trait	S4_18434560-S4_24200398	Chr4	CaLG04	3	4.9397	11.7869	RIL (245 & 230)	ICC 4958 9 ICC 1882	Composite interval mapping (CIM)	Roorkiwal et al. 2018	Drought
qtlR.232	100-Seed weight	Yield related trait	S4_18434560-S4_24200398	Chr4	CaLG04	3	5.1393	12.2072	RIL (245 & 230)	ICC 4958 9 ICC 1882	Composite interval mapping (CIM)	Roorkiwal et al. 2018	Drought
qtlR.1	Delta carbon ratio	Stress related trait	S4_1553749-S4_1708370	Chr4	CaLG04	8	2.5089	5.4551	RIL (245 & 230)	ICC 4958 9 ICC 1882	Composite interval mapping (CIM)	Roorkiwal et al. 2018	Drought
qtlR.71	100-Seed weight	Yield related trait	S4_39773166-S4_40366837	Chr4	CaLG04	25	2.9393	6.5269	RIL (245 & 230)	ICC 4958 9 ICC 1882	Composite interval mapping (CIM)	Roorkiwal et al. 2018	Drought
qtlR.30	Number of pods/plant	Yield related trait	S4_40366837-S4_40474970	Chr4	CaLG04	26	2.6511	5.7438	RIL (245 & 230)	ICC 4958 9 ICC 1882	Composite interval mapping (CIM)	Roorkiwal et al. 2018	Drought
qtlR.46	Plant height	Shoot related trait	S4_40935617-S4_41347552	Chr4	CaLG04	28	2.7657	5.9859	RIL (245 & 230)	ICC 4958 9 ICC 1882	Composite interval mapping (CIM)	Roorkiwal et al. 2018	Drought
qtlR.4	100-Seed weight	Yield related trait	S4_44948633-S4_44791091	Chr4	CaLG04	37	2.5184	5.4853	RIL (245 & 230)	ICC 4958 9 ICC 1882	Composite interval mapping (CIM)	Roorkiwal et al. 2018	Drought
qtlR.190	100-Seed weight	Yield related trait	S4_44411234-S4_44443721	Chr4	CaLG04	46	4.127	8.9155	RIL (245 & 230)	ICC 4958 9 ICC 1882	Composite interval mapping (CIM)	Roorkiwal et al. 2018	Drought
qtlR.204	100-Seed weight	Yield related trait	S4_44721723-S4_45388310	Chr4	CaLG04	48	4.3113	13.4897	RIL (245 & 230)	ICC 4958 9 ICC 1882	Composite interval mapping (CIM)	Roorkiwal et al. 2018	Drought
qtlR.202	100-Seed weight	Yield related trait	S4_45415960-S4_46130824	Chr4	CaLG04	49	4.2971	9.2263	RIL (245 & 230)	ICC 4958 9 ICC 1882	Composite interval mapping (CIM)	Roorkiwal et al. 2018	Drought
qtlR.158	Plant height	Shoot related trait	S4_45415960-S4_46130824	Chr4	CaLG04	49	3.6748	7.9771	RIL (245 & 230)	ICC 4958 9 ICC 1882	Composite interval mapping (CIM)	Roorkiwal et al. 2018	Drought
qtlR.188	Plant height	Shoot related trait	S4_45415960-S4_46130824	Chr4	CaLG04	50	4.1125	9.2362	RIL (245 & 230)	ICC 4958 9 ICC 1882	Composite interval mapping (CIM)	Roorkiwal et al. 2018	Drought
qtlR.93	Plant height	Shoot related trait	S4_46130824-S4_46209943	Chr4	CaLG04	52	3.0439	9.623	RIL (245 & 230)	ICC 4958 9 ICC 1882	Composite interval mapping (CIM)	Roorkiwal et al. 2018	Drought
qtlR.77	Harvest index	Yield related trait	S4_12926479-S4_13104366	Chr4	CaLG04	54	2.9796	6.4146	RIL (245 & 230)	ICC 4958 9 ICC 1882	Composite interval mapping (CIM)	Roorkiwal et al. 2018	Drought
qtlR.320	100-Seed weight	Yield related trait	S4_12926479 - S4_13104366	Chr4	CaLG04	55	12.3173	24.9613	RIL (245 & 230)	ICC 4958 9 ICC 1882	Composite interval mapping (CIM)	Roorkiwal et al. 2018	Drought
qtlR.325	100-Seed weight	Yield related trait	S4_12926479 - S4_13104366	Chr4	CaLG04	55	12.978	25.956	RIL (245 & 230)	ICC 4958 9 ICC 1882	Composite interval mapping (CIM)	Roorkiwal et al. 2018	Drought
qtlR.326	100-Seed weight	Yield related trait	S4_12926479 - S4_13104366	Chr4	CaLG04	55	13.1579	26.2949	RIL (245 & 230)	ICC 4958 9 ICC 1882	Composite interval mapping (CIM)	Roorkiwal et al. 2018	Drought
qtlR.328	100-Seed weight	Yield related trait	S4_12926479 - S4_13104366	Chr4	CaLG04	55	13.3302	26.4955	RIL (245 & 230)	ICC 4958 9 ICC 1882	Composite interval mapping (CIM)	Roorkiwal et al. 2018	Drought
qtlR.336	100-Seed weight	Yield related trait	S4_12926479 - S4_13104366	Chr4	CaLG04	55	15.325	29.8121	RIL (245 & 230)	ICC 4958 9 ICC 1882	Composite interval mapping (CIM)	Roorkiwal et al. 2018	Drought
qtlR.338	100-Seed weight	Yield related trait	S4_12926479 - S4_13104366	Chr4	CaLG04	55	15.5408	30.37	RIL (245 & 230)	ICC 4958 9 ICC 1882	Composite interval mapping (CIM)	Roorkiwal et al. 2018	Drought
qtlR.339	100-Seed weight	Yield related trait	S4_12926479 - S4_13104366	Chr4	CaLG04	55	15.8023	30.5589	RIL (245 & 230)	ICC 4958 9 ICC 1882	Composite interval mapping (CIM)	Roorkiwal et al. 2018	Drought
qtlR.342	100-Seed weight	Yield related trait	S4_12926479 - S4_13104366	Chr4	CaLG04	55	17.6565	33.604	RIL (245 & 230)	ICC 4958 9 ICC 1882	Composite interval mapping (CIM)	Roorkiwal et al. 2018	Drought
qtlR.273	Days to flowering	Growth related trait	S4_12926479-S4_13104366	Chr4	CaLG04	55	6.9253	14.7913	RIL (245 & 230)	ICC 4958 9 ICC 1882	Composite interval mapping (CIM)	Roorkiwal et al. 2018	Drought
qtlR.318	Number of pods/plant	Yield related trait	S4_12926479-S4_13104366	Chr4	CaLG04	55	11.8902	24.0671	RIL (245 & 230)	ICC 4958 9 ICC 1882	Composite interval mapping (CIM)	Roorkiwal et al. 2018	Drought
qtlR.236	Plant height	Shoot related trait	S4_12926479-S4_13104366	Chr4	CaLG04	55	5.3567	12.1968	RIL (245 & 230)	ICC 4958 9 ICC 1882	Composite interval mapping (CIM)	Roorkiwal et al. 2018	Drought
qtlR.296	100-Seed weight	Yield related trait	S4_13796805 - S4_13769675	Chr4	CaLG04	59	8.498	17.2922	RIL (245 & 230)	ICC 4958 9 ICC 1882	Composite interval mapping (CIM)	Roorkiwal et al. 2018	Drought
qtlR.301	100-Seed weight	Yield related trait	S4_13796805 - S4_13769675	Chr4	CaLG04	59	8.731	17.6923	RIL (245 & 230)	ICC 4958 9 ICC 1882	Composite interval mapping (CIM)	Roorkiwal et al. 2018	Drought
qtlR.302	100-Seed weight	Yield related trait	S4_13796805 - S4_13769675	Chr4	CaLG04	59	8.7579	17.7256	RIL (245 & 230)	ICC 4958 9 ICC 1882	Composite interval mapping (CIM)	Roorkiwal et al. 2018	Drought
qtlR.323	100-Seed weight	Yield related trait	S4_13796805 - S4_13769675	Chr4	CaLG04	59	12.4975	24.3988	RIL (245 & 230)	ICC 4958 9 ICC 1882	Composite interval mapping (CIM)	Roorkiwal et al. 2018	Drought
qtlR.319	100-Seed weight	Yield related trait	S4_13796805 - S4_13769675	Chr4	CaLG04	59	11.989	24.4419	RIL (245 & 230)	ICC 4958 9 ICC 1882	Composite interval mapping (CIM)	Roorkiwal et al. 2018	Drought
qtlR.96	Plant width	Shoot related trait	S4_47782297-S4_47801679	Chr4	CaLG04	63	3.067	9.683	RIL (245 & 230)	ICC 4958 9 ICC 1882	Composite interval mapping (CIM)	Roorkiwal et al. 2018	Drought
qtlR.73	R-T ratio	Biomass related trait	S4_48163285-S4_48963470	Chr4	CaLG04	76	2.9463	6.5458	RIL (245 & 230)	ICC 4958 9 ICC 1882	Composite interval mapping (CIM)	Roorkiwal et al. 2018	Drought
qtlR.186	Number of pods/plant	Yield related trait	S4_45414215-S4_45581332	Chr4	CaLG04	113	4.1015	7.3662	RIL (245 & 230)	ICC 4958 9 ICC 1882	Composite interval mapping (CIM)	Roorkiwal et al. 2018	Drought
qtlR.210	Yield / Plant	Yield related trait	S4_46703708-S4_47257048	Chr4	CaLG04	124	4.55	9.6116	RIL (245 & 230)	ICC 4958 9 ICC 1882	Composite interval mapping (CIM)	Roorkiwal et al. 2018	Drought
qtlR.115	Plant height	Shoot related trait	S4_45388310-S4_45184930	Chr4	CaLG04	167	3.1957	6.123	RIL (245 & 230)	ICC 4958 9 ICC 1882	Composite interval mapping (CIM)	Roorkiwal et al. 2018	Drought
qtlR.2	Drought susceptibility indices	Drought related trait	S4_44512288-S4_44238761	Chr4	CaLG04	172	2.5156	5.5813	RIL (245 & 230)	ICC 4958 9 ICC 1882	Composite interval mapping (CIM)	Roorkiwal et al. 2018	Drought
qtlR.54	Harvest index	Yield related trait	S4_15494879-S4_14951617	Chr4	CaLG04	208	2.8298	6.1271	RIL (245 & 230)	ICC 4958 9 ICC 1882	Composite interval mapping (CIM)	Roorkiwal et al. 2018	Drought
qtlR.255	Number of pods/plant	Yield related trait	S4_14151933-S4_13031878	Chr4	CaLG04	215	5.9293	12.5633	RIL (245 & 230)	ICC 4958 9 ICC 1882	Composite interval mapping (CIM)	Roorkiwal et al. 2018	Drought
qtlR.110	Plant height	Shoot related trait	S4_12857681-S4_12757003	Chr4	CaLG04	216	3.1672	6.8162	RIL (245 & 230)	ICC 4958 9 ICC 1882	Composite interval mapping (CIM)	Roorkiwal et al. 2018	Drought
qtlR.86	Days to flowering	Growth related trait	S5_30705222-S5_31260243	Chr5	CaLG05	5	3.0079	6.9916	RIL (245 & 230)	ICC 4958 9 ICC 1882	Composite interval mapping (CIM)	Roorkiwal et al. 2018	Drought
qtlR.129	Yield / Plant	Yield related trait	S5_34876507-S5_35139423	Chr5	CaLG05	26	3.3644	7.243	RIL (245 & 230)	ICC 4958 9 ICC 1882	Composite interval mapping (CIM)	Roorkiwal et al. 2018	Drought
qtlR.141	Root lenght density	Root related trait	S4_6916875-S4_11264115	Chr5	CaLG05	35	3.5175	7.8607	RIL (245 & 230)	ICC 4958 9 ICC 1882	Composite interval mapping (CIM)	Roorkiwal et al. 2018	Drought
qtlR.67	Root surface area	Root related trait	S4_6916875-S4_11264115	Chr5	CaLG05	35	2.9195	6.5535	RIL (245 & 230)	ICC 4958 9 ICC 1882	Composite interval mapping (CIM)	Roorkiwal et al. 2018	Drought
qtlR.33	Root lenght density	Root related trait	S5_29265579-S5_29564619	Chr5	CaLG05	36	2.6709	5.7846	RIL (245 & 230)	ICC 4958 9 ICC 1882	Composite interval mapping (CIM)	Roorkiwal et al. 2018	Drought
qtlR.51	Days to flowering	Growth related trait	S5_48092168-S5_47820958	Chr5	CaLG05	39	2.8207	6.083	RIL (245 & 230)	ICC 4958 9 ICC 1882	Composite interval mapping (CIM)	Roorkiwal et al. 2018	Drought
qtlR.26	Days to maturity	Growth related trait	S5_47820958-S5_47058301	Chr5	CaLG05	40	2.6131	5.8871	RIL (245 & 230)	ICC 4958 9 ICC 1882	Composite interval mapping (CIM)	Roorkiwal et al. 2018	Drought
qtlR.76	Days to flowering	Growth related trait	S5_46764235-S5_45876818	Chr5	CaLG05	49	2.978	6.424	RIL (245 & 230)	ICC 4958 9 ICC 1882	Composite interval mapping (CIM)	Roorkiwal et al. 2018	Drought
qtlR.28	Days to flowering	Growth related trait	S5_45642201-S5_45522382	Chr5	CaLG05	50	2.6181	5.6355	RIL (245 & 230)	ICC 4958 9 ICC 1882	Composite interval mapping (CIM)	Roorkiwal et al. 2018	Drought
qtlR.68	Days to flowering	Growth related trait	S5_45642201-S5_45522382	Chr5	CaLG05	50	2.9268	6.2832	RIL (245 & 230)	ICC 4958 9 ICC 1882	Composite interval mapping (CIM)	Roorkiwal et al. 2018	Drought
qtlR.85	Days to flowering	Growth related trait	S5_45642201-S5_45522382	Chr5	CaLG05	50	3.006	6.4415	RIL (245 & 230)	ICC 4958 9 ICC 1882	Composite interval mapping (CIM)	Roorkiwal et al. 2018	Drought
qtlR.178	Days to flowering	Growth related trait	S5_45642201-S5_45522382	Chr5	CaLG05	50	3.9572	8.3941	RIL (245 & 230)	ICC 4958 9 ICC 1882	Composite interval mapping (CIM)	Roorkiwal et al. 2018	Drought
qtlR.108	Days to maturity	Growth related trait	S5_45642201-S5_45522382	Chr5	CaLG05	50	3.1525	6.7457	RIL (245 & 230)	ICC 4958 9 ICC 1882	Composite interval mapping (CIM)	Roorkiwal et al. 2018	Drought
qtlR.126	Days to maturity	Growth related trait	S5_45642201-S5_45522382	Chr5	CaLG05	50	3.3439	7.1476	RIL (245 & 230)	ICC 4958 9 ICC 1882	Composite interval mapping (CIM)	Roorkiwal et al. 2018	Drought
qtlR.143	Days to maturity	Growth related trait	S5_45642201-S5_45522382	Chr5	CaLG05	50	3.5205	7.5039	RIL (245 & 230)	ICC 4958 9 ICC 1882	Composite interval mapping (CIM)	Roorkiwal et al. 2018	Drought
qtlR.194	Days to flowering	Growth related trait	S5_45501379-S5_43777812	Chr5	CaLG05	51	4.1736	9.1324	RIL (245 & 230)	ICC 4958 9 ICC 1882	Composite interval mapping (CIM)	Roorkiwal et al. 2018	Drought
qtlR.160	Plant stand	Shoot related trait	S5_40439514-S5_41046726	Chr5	CaLG05	54	3.6987	8.002	RIL (245 & 230)	ICC 4958 9 ICC 1882	Composite interval mapping (CIM)	Roorkiwal et al. 2018	Drought
qtlR.31	Days to maturity	Growth related trait	S5_45501379-S5_43777812	Chr5	CaLG05	57	2.6602	6.4386	RIL (245 & 230)	ICC 4958 9 ICC 1882	Composite interval mapping (CIM)	Roorkiwal et al. 2018	Drought
qtlR.29	Days to flowering	Growth related trait	S5_42261990-S5_42434787	Chr5	CaLG05	66	2.625	5.6696	RIL (245 & 230)	ICC 4958 9 ICC 1882	Composite interval mapping (CIM)	Roorkiwal et al. 2018	Drought
qtlR.95	Days to flowering	Growth related trait	S5_42261990-S5_42434787	Chr5	CaLG05	66	3.0549	6.6212	RIL (245 & 230)	ICC 4958 9 ICC 1882	Composite interval mapping (CIM)	Roorkiwal et al. 2018	Drought
qtlR.105	Rooting depth	Root related trait	S7_3450560-S7_3388765	Chr5	CaLG05	74	3.1283	7.0061	RIL (245 & 230)	ICC 4958 9 ICC 1882	Composite interval mapping (CIM)	Roorkiwal et al. 2018	Drought
qtlR.84	Days to maturity	Growth related trait	S5_38645318-S5_29367250	Chr5	CaLG05	83	3.0014	6.7221	RIL (245 & 230)	ICC 4958 9 ICC 1882	Composite interval mapping (CIM)	Roorkiwal et al. 2018	Drought
qtlR.315	Days to flowering	Growth related trait	S5_44627206-S5_46143627	Chr5	CaLG05	86	10.5032	23.3368	RIL (245 & 230)	ICC 4958 9 ICC 1882	Composite interval mapping (CIM)	Roorkiwal et al. 2018	Drought
qtlR.112	Yield / Plant	Yield related trait	S5_44627206-S5_46143627	Chr5	CaLG05	87	3.1752	6.9696	RIL (245 & 230)	ICC 4958 9 ICC 1882	Composite interval mapping (CIM)	Roorkiwal et al. 2018	Drought
qtlR.225	Yield / Plant	Yield related trait	S5_44627206-S5_46143627	Chr5	CaLG05	87	4.991	15.5795	RIL (245 & 230)	ICC 4958 9 ICC 1882	Composite interval mapping (CIM)	Roorkiwal et al. 2018	Drought
qtlR.187	Days to maturity	Growth related trait	S6_347968-S6_410546	Chr6	CaLG06	0	4.108	8.6927	RIL (245 & 230)	ICC 4958 9 ICC 1882	Composite interval mapping (CIM)	Roorkiwal et al. 2018	Drought
qtlR.159	Days to maturity	Growth related trait	S6_829879-S6_475711	Chr6	CaLG06	2	3.6815	8.0714	RIL (245 & 230)	ICC 4958 9 ICC 1882	Composite interval mapping (CIM)	Roorkiwal et al. 2018	Drought
qtlR.91	Drought tolerance indices	Drought related trait	S6_5241408-S6_6871350	Chr6	CaLG06	31	3.041	7.4575	RIL (245 & 230)	ICC 4958 9 ICC 1882	Composite interval mapping (CIM)	Roorkiwal et al. 2018	Drought
qtlR.127	Plant height	Shoot related trait	S6_5241408-S6_6871350	Chr6	CaLG06	32	3.3515	8.1748	RIL (245 & 230)	ICC 4958 9 ICC 1882	Composite interval mapping (CIM)	Roorkiwal et al. 2018	Drought
qtlR.249	Plant height	Shoot related trait	S6_5241408-S6_6871350	Chr6	CaLG06	32	5.6147	13.232	RIL (245 & 230)	ICC 4958 9 ICC 1882	Composite interval mapping (CIM)	Roorkiwal et al. 2018	Drought
qtlR.149	Plant height	Shoot related trait	S6_6871350-S6_7351597	Chr6	CaLG06	34	3.5813	7.8817	RIL (245 & 230)	ICC 4958 9 ICC 1882	Composite interval mapping (CIM)	Roorkiwal et al. 2018	Drought
qtlR.166	Days to flowering	Growth related trait	S6_8381342-S6_8580225	Chr6	CaLG06	40	3.7723	8.1322	RIL (245 & 230)	ICC 4958 9 ICC 1882	Composite interval mapping (CIM)	Roorkiwal et al. 2018	Drought
qtlR.52	Days to maturity	Growth related trait	S6_8381342-S6_8580225	Chr6	CaLG06	40	2.8248	6.2128	RIL (245 & 230)	ICC 4958 9 ICC 1882	Composite interval mapping (CIM)	Roorkiwal et al. 2018	Drought
qtlR.161	Days to maturity	Growth related trait	S6_8886481-S6_9024430	Chr6	CaLG06	42	3.7001	8.2272	RIL (245 & 230)	ICC 4958 9 ICC 1882	Composite interval mapping (CIM)	Roorkiwal et al. 2018	Drought
qtlR.148	Days to flowering	Growth related trait	S6_8987833-S6_9170039	Chr6	CaLG06	43	3.57	7.6154	RIL (245 & 230)	ICC 4958 9 ICC 1882	Composite interval mapping (CIM)	Roorkiwal et al. 2018	Drought
qtlR.5	Days to flowering	Growth related trait	S6_9170039-S6_9330521	Chr6	CaLG06	44	2.5185	5.5022	RIL (245 & 230)	ICC 4958 9 ICC 1882	Composite interval mapping (CIM)	Roorkiwal et al. 2018	Drought
qtlR.79	Days to maturity	Growth related trait	S6_9571042-S6_9024430	Chr6	CaLG06	63	2.9818	6.4979	RIL (245 & 230)	ICC 4958 9 ICC 1882	Composite interval mapping (CIM)	Roorkiwal et al. 2018	Drought
qtlR.11	Yield / Plant	Yield related trait	S6_17087777-S6_19119623	Chr6	CaLG06	65	2.5442	5.8886	RIL (245 & 230)	ICC 4958 9 ICC 1882	Composite interval mapping (CIM)	Roorkiwal et al. 2018	Drought
qtlR.191	Yield / Plant	Yield related trait	S6_17087777-S6_19119623	Chr6	CaLG06	65	4.1388	9.1275	RIL (245 & 230)	ICC 4958 9 ICC 1882	Composite interval mapping (CIM)	Roorkiwal et al. 2018	Drought
qtlR.162	Plant stand	Shoot related trait	S6_13043090-S6_13264237	Chr6	CaLG06	81	3.7003	8.151	RIL (245 & 230)	ICC 4958 9 ICC 1882	Composite interval mapping (CIM)	Roorkiwal et al. 2018	Drought
qtlR.83	100-Seed weight	Yield related trait	S6_15784830-S6_16433352	Chr6	CaLG06	97	2.992	6.4254	RIL (245 & 230)	ICC 4958 9 ICC 1882	Composite interval mapping (CIM)	Roorkiwal et al. 2018	Drought
qtlR.23	100-Seed weight	Yield related trait	S6_17355841-S6_18823793	Chr6	CaLG06	99	2.5872	5.5826	RIL (245 & 230)	ICC 4958 9 ICC 1882	Composite interval mapping (CIM)	Roorkiwal et al. 2018	Drought
qtlR.9	Days to flowering	Growth related trait	S6_18823793-S6_27211701	Chr6	CaLG06	105	2.543	7.0295	RIL (245 & 230)	ICC 4958 9 ICC 1882	Composite interval mapping (CIM)	Roorkiwal et al. 2018	Drought
qtlR.27	Harvest index	Yield related trait	S6_14898525-S6_14077756	Chr6	CaLG06	120	2.6158	5.7506	RIL (245 & 230)	ICC 4958 9 ICC 1882	Composite interval mapping (CIM)	Roorkiwal et al. 2018	Drought
qtlR.118	Days to maturity	Growth related trait	S6_58002730-S6_58027554	Chr6	CaLG06	140	3.2435	6.9664	RIL (245 & 230)	ICC 4958 9 ICC 1882	Composite interval mapping (CIM)	Roorkiwal et al. 2018	Drought
qtlR.32	Days to flowering	Growth related trait	S7_6507931-S7_6471440	Chr7	CaLG07	53	2.6681	5.7998	RIL (245 & 230)	ICC 4958 9 ICC 1882	Composite interval mapping (CIM)	Roorkiwal et al. 2018	Drought
qtlR.209	R-T ratio	Biomass related trait	S4_13796805-S4_13769675	Chr7	CaLG07	59	4.5378	9.644	RIL (245 & 230)	ICC 4958 9 ICC 1882	Composite interval mapping (CIM)	Roorkiwal et al. 2018	Drought
qtlR.7	Harvest index	Yield related trait	S7_4411515-S7_4342975	Chr7	CaLG07	64	2.5378	5.5868	RIL (245 & 230)	ICC 4958 9 ICC 1882	Composite interval mapping (CIM)	Roorkiwal et al. 2018	Drought
qtlR.146	Drought tolerance indices	Drought related trait	S7_4268596-S7_4123947	Chr7	CaLG07	68	3.5443	7.7493	RIL (245 & 230)	ICC 4958 9 ICC 1882	Composite interval mapping (CIM)	Roorkiwal et al. 2018	Drought
qtlR.152	Yield / Plant	Yield related trait	S7_4268596-S7_4123947	Chr7	CaLG07	68	3.6093	7.8513	RIL (245 & 230)	ICC 4958 9 ICC 1882	Composite interval mapping (CIM)	Roorkiwal et al. 2018	Drought
qtlR.344	Root volume	Root related trait	S4_20912588-S4_23945733	Chr7	CaLG07	78	24.9805	66.4881	RIL (245 & 230)	ICC 4958 9 ICC 1882	Composite interval mapping (CIM)	Roorkiwal et al. 2018	Drought
qtlR.147	Plant height	Shoot related trait	S7_2219565-S7_1830713	Chr7	CaLG07	85	3.5692	7.6691	RIL (245 & 230)	ICC 4958 9 ICC 1882	Composite interval mapping (CIM)	Roorkiwal et al. 2018	Drought
qtlR.15	Plant width	Shoot related trait	S8_80836-S8_50298	Chr8	CaLG08	0	2.5577	5.5055	RIL (245 & 230)	ICC 4958 9 ICC 1882	Composite interval mapping (CIM)	Roorkiwal et al. 2018	Drought
qtlR.240	Plant height	Shoot related trait	S8_50298-S8_278551	Chr8	CaLG08	1	5.4892	11.7751	RIL (245 & 230)	ICC 4958 9 ICC 1882	Composite interval mapping (CIM)	Roorkiwal et al. 2018	Drought
qtlR.142	Number of pods/plant	Yield related trait	S8_278551-S8_446258	Chr8	CaLG08	3	3.5181	7.758	RIL (245 & 230)	ICC 4958 9 ICC 1882	Composite interval mapping (CIM)	Roorkiwal et al. 2018	Drought
qtlR.234	Plant height	Shoot related trait	S8_814106-S8_1045322	Chr8	CaLG08	6	5.2533	11.0495	RIL (245 & 230)	ICC 4958 9 ICC 1882	Composite interval mapping (CIM)	Roorkiwal et al. 2018	Drought
qtlR.72	Rooting depth	Root related trait	S8_1080147-S8_1223371	Chr8	CaLG08	8	2.9397	6.4562	RIL (245 & 230)	ICC 4958 9 ICC 1882	Composite interval mapping (CIM)	Roorkiwal et al. 2018	Drought
qtlR.250	Plant height	Shoot related trait	S8_1870778-S8_1933265	Chr8	CaLG08	12	5.6313	11.7303	RIL (245 & 230)	ICC 4958 9 ICC 1882	Composite interval mapping (CIM)	Roorkiwal et al. 2018	Drought
qtlR.278	Plant height	Shoot related trait	S8_1870778-S8_1933265	Chr8	CaLG08	12	7.3577	15.043	RIL (245 & 230)	ICC 4958 9 ICC 1882	Composite interval mapping (CIM)	Roorkiwal et al. 2018	Drought
qtlR.169	Root dry weight	Root related trait	S8_1870778-S8_1933265	Chr8	CaLG08	12	3.7873	8.0844	RIL (245 & 230)	ICC 4958 9 ICC 1882	Composite interval mapping (CIM)	Roorkiwal et al. 2018	Drought
qtlR.17	Drought susceptibility indices	Drought related trait	S8_3147092-S8_3639513	Chr8	CaLG08	13	2.5647	5.6158	RIL (245 & 230)	ICC 4958 9 ICC 1882	Composite interval mapping (CIM)	Roorkiwal et al. 2018	Drought
qtlR.292	Days to flowering	Growth related trait	S8_3147092-S8_3639513	Chr8	CaLG08	15	8.2516	18.2999	RIL (245 & 230)	ICC 4958 9 ICC 1882	Composite interval mapping (CIM)	Roorkiwal et al. 2018	Drought
qtlR.89	Plant height	Shoot related trait	S8_3147092-S8_3639513	Chr8	CaLG08	15	3.0237	7.1072	RIL (245 & 230)	ICC 4958 9 ICC 1882	Composite interval mapping (CIM)	Roorkiwal et al. 2018	Drought
qtlR.258	Plant height	Shoot related trait	S8_3147092-S8_3639513	Chr8	CaLG08	15	5.9931	13.5137	RIL (245 & 230)	ICC 4958 9 ICC 1882	Composite interval mapping (CIM)	Roorkiwal et al. 2018	Drought
qtlR.215	Plant height	Shoot related trait	S8_3147092-S8_3639513	Chr8	CaLG08	16	4.6241	9.9819	RIL (245 & 230)	ICC 4958 9 ICC 1882	Composite interval mapping (CIM)	Roorkiwal et al. 2018	Drought
qtlR.180	Days to flowering	Growth related trait	S8_3639513-S8_3904895	Chr8	CaLG08	17	4.0137	8.5674	RIL (245 & 230)	ICC 4958 9 ICC 1882	Composite interval mapping (CIM)	Roorkiwal et al. 2018	Drought
qtlR.314	Days to flowering	Growth related trait	S8_3639513-S8_3904895	Chr8	CaLG08	17	10.4783	20.9232	RIL (245 & 230)	ICC 4958 9 ICC 1882	Composite interval mapping (CIM)	Roorkiwal et al. 2018	Drought
qtlR.312	Days to flowering	Growth related trait	S8_3639513-S8_3904895	Chr8	CaLG08	17	10.417	21.0008	RIL (245 & 230)	ICC 4958 9 ICC 1882	Composite interval mapping (CIM)	Roorkiwal et al. 2018	Drought
qtlR.135	Days to maturity	Growth related trait	S8_3639513-S8_3904895	Chr8	CaLG08	17	3.4069	7.3854	RIL (245 & 230)	ICC 4958 9 ICC 1882	Composite interval mapping (CIM)	Roorkiwal et al. 2018	Drought
qtlR.257	Days to maturity	Growth related trait	S8_3639513-S8_3904895	Chr8	CaLG08	17	5.9566	12.4381	RIL (245 & 230)	ICC 4958 9 ICC 1882	Composite interval mapping (CIM)	Roorkiwal et al. 2018	Drought
qtlR.264	Days to maturity	Growth related trait	S8_3639513-S8_3904895	Chr8	CaLG08	17	6.3599	13.2276	RIL (245 & 230)	ICC 4958 9 ICC 1882	Composite interval mapping (CIM)	Roorkiwal et al. 2018	Drought
qtlR.280	Days to maturity	Growth related trait	S8_3639513-S8_3904895	Chr8	CaLG08	17	7.4221	15.7143	RIL (245 & 230)	ICC 4958 9 ICC 1882	Composite interval mapping (CIM)	Roorkiwal et al. 2018	Drought
qtlR.316	Days to maturity	Growth related trait	S8_3639513-S8_3904895	Chr8	CaLG08	17	10.9604	21.9566	RIL (245 & 230)	ICC 4958 9 ICC 1882	Composite interval mapping (CIM)	Roorkiwal et al. 2018	Drought
qtlR.317	Days to maturity	Growth related trait	S8_3639513-S8_3904895	Chr8	CaLG08	17	11.1096	22.0346	RIL (245 & 230)	ICC 4958 9 ICC 1882	Composite interval mapping (CIM)	Roorkiwal et al. 2018	Drought
qtlR.330	Days to maturity	Growth related trait	S8_3639513-S8_3904895	Chr8	CaLG08	17	13.3977	26.0996	RIL (245 & 230)	ICC 4958 9 ICC 1882	Composite interval mapping (CIM)	Roorkiwal et al. 2018	Drought
qtlR.136	Harvest index	Yield related trait	S8_3639513-S8_3904895	Chr8	CaLG08	17	3.4219	7.3837	RIL (245 & 230)	ICC 4958 9 ICC 1882	Composite interval mapping (CIM)	Roorkiwal et al. 2018	Drought
qtlR.307	Days to flowering	Growth related trait	S8_3902652-S8_3970986	Chr8	CaLG08	18	9.3354	18.6767	RIL (245 & 230)	ICC 4958 9 ICC 1882	Composite interval mapping (CIM)	Roorkiwal et al. 2018	Drought
qtlR.260	Days to maturity	Growth related trait	S8_3902652-S8_3970986	Chr8	CaLG08	18	6.114	12.677	RIL (245 & 230)	ICC 4958 9 ICC 1882	Composite interval mapping (CIM)	Roorkiwal et al. 2018	Drought
qtlR.122	Drought tolerance indices	Drought related trait	S8_3902652-S8_3970986	Chr8	CaLG08	18	3.2929	7.0314	RIL (245 & 230)	ICC 4958 9 ICC 1882	Composite interval mapping (CIM)	Roorkiwal et al. 2018	Drought
qtlR.288	Harvest index	Yield related trait	S8_3902652-S8_3970986	Chr8	CaLG08	18	7.893	16.0455	RIL (245 & 230)	ICC 4958 9 ICC 1882	Composite interval mapping (CIM)	Roorkiwal et al. 2018	Drought
qtlR.265	Plant height	Shoot related trait	S8_2233990-S8_3267265	Chr8	CaLG08	18	6.3676	14.1171	RIL (245 & 230)	ICC 4958 9 ICC 1882	Composite interval mapping (CIM)	Roorkiwal et al. 2018	Drought
qtlR.305	Days to flowering	Growth related trait	S8_4123449-S8_4144982	Chr8	CaLG08	19	9.0075	18.1057	RIL (245 & 230)	ICC 4958 9 ICC 1882	Composite interval mapping (CIM)	Roorkiwal et al. 2018	Drought
qtlR.321	Days to flowering	Growth related trait	S8_4123449-S8_4144982	Chr8	CaLG08	19	12.3363	23.9935	RIL (245 & 230)	ICC 4958 9 ICC 1882	Composite interval mapping (CIM)	Roorkiwal et al. 2018	Drought
qtlR.324	Days to flowering	Growth related trait	S8_4123449-S8_4144982	Chr8	CaLG08	19	12.8521	24.9988	RIL (245 & 230)	ICC 4958 9 ICC 1882	Composite interval mapping (CIM)	Roorkiwal et al. 2018	Drought
qtlR.331	Days to flowering	Growth related trait	S8_4123449-S8_4144982	Chr8	CaLG08	19	13.4469	25.9299	RIL (245 & 230)	ICC 4958 9 ICC 1882	Composite interval mapping (CIM)	Roorkiwal et al. 2018	Drought
qtlR.332	Days to flowering	Growth related trait	S8_4123449-S8_4144982	Chr8	CaLG08	19	14.6809	27.7902	RIL (245 & 230)	ICC 4958 9 ICC 1882	Composite interval mapping (CIM)	Roorkiwal et al. 2018	Drought
qtlR.139	Days to maturity	Growth related trait	S8_4123449-S8_4144982	Chr8	CaLG08	19	3.48	7.4576	RIL (245 & 230)	ICC 4958 9 ICC 1882	Composite interval mapping (CIM)	Roorkiwal et al. 2018	Drought
qtlR.227	Days to maturity	Growth related trait	S8_4123449-S8_4144982	Chr8	CaLG08	19	5.0208	10.5688	RIL (245 & 230)	ICC 4958 9 ICC 1882	Composite interval mapping (CIM)	Roorkiwal et al. 2018	Drought
qtlR.304	Days to maturity	Growth related trait	S8_4123449-S8_4144982	Chr8	CaLG08	19	8.9213	18.0093	RIL (245 & 230)	ICC 4958 9 ICC 1882	Composite interval mapping (CIM)	Roorkiwal et al. 2018	Drought
qtlR.313	Days to maturity	Growth related trait	S8_4123449-S8_4144982	Chr8	CaLG08	19	10.4763	20.7499	RIL (245 & 230)	ICC 4958 9 ICC 1882	Composite interval mapping (CIM)	Roorkiwal et al. 2018	Drought
qtlR.184	Harvest index	Yield related trait	S8_4123449-S8_4144982	Chr8	CaLG08	19	4.0754	8.6582	RIL (245 & 230)	ICC 4958 9 ICC 1882	Composite interval mapping (CIM)	Roorkiwal et al. 2018	Drought
qtlR.230	Plant height	Shoot related trait	S8_4123449-S8_4144982	Chr8	CaLG08	19	5.0565	10.6039	RIL (245 & 230)	ICC 4958 9 ICC 1882	Composite interval mapping (CIM)	Roorkiwal et al. 2018	Drought
qtlR.337	Days to flowering	Growth related trait	S8_4144982-S8_5073590	Chr8	CaLG08	20	15.4418	30.6795	RIL (245 & 230)	ICC 4958 9 ICC 1882	Composite interval mapping (CIM)	Roorkiwal et al. 2018	Drought
qtlR.335	Days to flowering	Growth related trait	S8_4144982-S8_5073590	Chr8	CaLG08	20	15.2339	32.5212	RIL (245 & 230)	ICC 4958 9 ICC 1882	Composite interval mapping (CIM)	Roorkiwal et al. 2018	Drought
qtlR.343	Days to flowering	Growth related trait	S8_4144982-S8_5073590	Chr8	CaLG08	20	17.8482	34.8195	RIL (245 & 230)	ICC 4958 9 ICC 1882	Composite interval mapping (CIM)	Roorkiwal et al. 2018	Drought
qtlR.309	Days to maturity	Growth related trait	S8_3311681-S8_3608751	Chr8	CaLG08	20	9.5691	19.5522	RIL (245 & 230)	ICC 4958 9 ICC 1882	Composite interval mapping (CIM)	Roorkiwal et al. 2018	Drought
qtlR.266	Harvest index	Yield related trait	S8_3311681-S8_3608751	Chr8	CaLG08	21	6.4536	13.9614	RIL (245 & 230)	ICC 4958 9 ICC 1882	Composite interval mapping (CIM)	Roorkiwal et al. 2018	Drought
qtlR.119	Number of primary branches	Shoot related trait	S8_4144982-S8_5073590	Chr8	CaLG08	21	3.2436	7.7423	RIL (245 & 230)	ICC 4958 9 ICC 1882	Composite interval mapping (CIM)	Roorkiwal et al. 2018	Drought
qtlR.175	Days to maturity	Growth related trait	S8_3608751-S8_4311355	Chr8	CaLG08	22	3.8757	8.3728	RIL (245 & 230)	ICC 4958 9 ICC 1882	Composite interval mapping (CIM)	Roorkiwal et al. 2018	Drought
qtlR.274	Harvest index	Yield related trait	S8_3608751-S8_4311355	Chr8	CaLG08	22	6.9589	14.4047	RIL (245 & 230)	ICC 4958 9 ICC 1882	Composite interval mapping (CIM)	Roorkiwal et al. 2018	Drought
qtlR.239	Yield / Plant	Yield related trait	S8_3608751-S8_4311355	Chr8	CaLG08	22	5.3933	11.4272	RIL (245 & 230)	ICC 4958 9 ICC 1882	Composite interval mapping (CIM)	Roorkiwal et al. 2018	Drought
qtlR.254	Days to maturity	Growth related trait	S8_3608751-S8_4311355	Chr8	CaLG08	23	5.8927	12.8446	RIL (245 & 230)	ICC 4958 9 ICC 1882	Composite interval mapping (CIM)	Roorkiwal et al. 2018	Drought
qtlR.281	Harvest index	Yield related trait	S8_3608751-S8_4311355	Chr8	CaLG08	23	7.4404	15.7864	RIL (245 & 230)	ICC 4958 9 ICC 1882	Composite interval mapping (CIM)	Roorkiwal et al. 2018	Drought
qtlR.155	Days to flowering	Growth related trait	S8_3608751-S8_4311355	Chr8	CaLG08	24	3.6547	8.2276	RIL (245 & 230)	ICC 4958 9 ICC 1882	Composite interval mapping (CIM)	Roorkiwal et al. 2018	Drought
qtlR.173	Days to flowering	Growth related trait	S8_3608751-S8_4311355	Chr8	CaLG08	24	3.8536	8.6525	RIL (245 & 230)	ICC 4958 9 ICC 1882	Composite interval mapping (CIM)	Roorkiwal et al. 2018	Drought
qtlR.251	Days to flowering	Growth related trait	S8_3608751-S8_4311355	Chr8	CaLG08	24	5.7248	12.6036	RIL (245 & 230)	ICC 4958 9 ICC 1882	Composite interval mapping (CIM)	Roorkiwal et al. 2018	Drought
qtlR.36	Days to maturity	Growth related trait	S8_4144982-S8_5073590	Chr8	CaLG08	24	2.6812	6.0319	RIL (245 & 230)	ICC 4958 9 ICC 1882	Composite interval mapping (CIM)	Roorkiwal et al. 2018	Drought
qtlR.140	Days to maturity	Growth related trait	S8_3608751-S8_4311355	Chr8	CaLG08	25	3.5059	7.7773	RIL (245 & 230)	ICC 4958 9 ICC 1882	Composite interval mapping (CIM)	Roorkiwal et al. 2018	Drought
qtlR.163	Days to maturity	Growth related trait	S8_3608751-S8_4311355	Chr8	CaLG08	25	3.7086	8.2376	RIL (245 & 230)	ICC 4958 9 ICC 1882	Composite interval mapping (CIM)	Roorkiwal et al. 2018	Drought
qtlR.195	Days to maturity	Growth related trait	S8_3608751-S8_4311355	Chr8	CaLG08	25	4.1774	9.3663	RIL (245 & 230)	ICC 4958 9 ICC 1882	Composite interval mapping (CIM)	Roorkiwal et al. 2018	Drought
qtlR.203	Yield / Plant	Yield related trait	S8_3608751-S8_4311355	Chr8	CaLG08	25	4.3033	9.6501	RIL (245 & 230)	ICC 4958 9 ICC 1882	Composite interval mapping (CIM)	Roorkiwal et al. 2018	Drought
qtlR.228	Days to maturity	Growth related trait	S8_5294843-S8_6141919	Chr8	CaLG08	27	5.036	11.1329	RIL (245 & 230)	ICC 4958 9 ICC 1882	Composite interval mapping (CIM)	Roorkiwal et al. 2018	Drought
qtlR.262	Plant height	Shoot related trait	S8_4311355-S8_4144982	Chr8	CaLG08	29	6.3393	13.5557	RIL (245 & 230)	ICC 4958 9 ICC 1882	Composite interval mapping (CIM)	Roorkiwal et al. 2018	Drought
qtlR.259	Plant height	Shoot related trait	S8_4123449-S8_3970986	Chr8	CaLG08	30	6.0131	12.4708	RIL (245 & 230)	ICC 4958 9 ICC 1882	Composite interval mapping (CIM)	Roorkiwal et al. 2018	Drought
qtlR.295	Plant height	Shoot related trait	S8_4123449-S8_3970986	Chr8	CaLG08	30	8.4891	17.1363	RIL (245 & 230)	ICC 4958 9 ICC 1882	Composite interval mapping (CIM)	Roorkiwal et al. 2018	Drought
qtlR.269	Harvest index	Yield related trait	S8_3970986-S8_3740899	Chr8	CaLG08	32	6.5829	14.3707	RIL (245 & 230)	ICC 4958 9 ICC 1882	Composite interval mapping (CIM)	Roorkiwal et al. 2018	Drought
qtlR.97	Number of primary branches	Shoot related trait	S8_6261733-S8_6747799	Chr8	CaLG08	32	3.0716	6.8321	RIL (245 & 230)	ICC 4958 9 ICC 1882	Composite interval mapping (CIM)	Roorkiwal et al. 2018	Drought
qtlR.81	Days to flowering	Growth related trait	S8_3740899-S8_3639513	Chr8	CaLG08	33	2.9894	6.5024	RIL (245 & 230)	ICC 4958 9 ICC 1882	Composite interval mapping (CIM)	Roorkiwal et al. 2018	Drought
qtlR.279	Days to flowering	Growth related trait	S8_3740899-S8_3639513	Chr8	CaLG08	33	7.4156	15.3349	RIL (245 & 230)	ICC 4958 9 ICC 1882	Composite interval mapping (CIM)	Roorkiwal et al. 2018	Drought
qtlR.263	Days to maturity	Growth related trait	S8_3740899-S8_3639513	Chr8	CaLG08	33	6.3484	13.4909	RIL (245 & 230)	ICC 4958 9 ICC 1882	Composite interval mapping (CIM)	Roorkiwal et al. 2018	Drought
qtlR.253	Harvest index	Yield related trait	S8_3740899-S8_3639513	Chr8	CaLG08	33	5.8266	12.8624	RIL (245 & 230)	ICC 4958 9 ICC 1882	Composite interval mapping (CIM)	Roorkiwal et al. 2018	Drought
qtlR.64	Days to flowering	Growth related trait	S8_3639513-S8_4475563	Chr8	CaLG08	35	2.8799	6.3344	RIL (245 & 230)	ICC 4958 9 ICC 1882	Composite interval mapping (CIM)	Roorkiwal et al. 2018	Drought
qtlR.201	Days to maturity	Growth related trait	S8_3639513-S8_4475563	Chr8	CaLG08	35	4.2661	13.4432	RIL (245 & 230)	ICC 4958 9 ICC 1882	Composite interval mapping (CIM)	Roorkiwal et al. 2018	Drought
qtlR.221	Plant height	Shoot related trait	S8_3639513-S8_4475563	Chr8	CaLG08	35	4.8753	8.319	RIL (245 & 230)	ICC 4958 9 ICC 1882	Composite interval mapping (CIM)	Roorkiwal et al. 2018	Drought
qtlR.218	Plant height	Shoot related trait	S8_3639513-S8_4475563	Chr8	CaLG08	35	4.7246	14.668	RIL (245 & 230)	ICC 4958 9 ICC 1882	Composite interval mapping (CIM)	Roorkiwal et al. 2018	Drought
qtlR.293	Plant height	Shoot related trait	S8_3639513-S8_4475563	Chr8	CaLG08	35	8.369	17.1716	RIL (245 & 230)	ICC 4958 9 ICC 1882	Composite interval mapping (CIM)	Roorkiwal et al. 2018	Drought
qtlR.297	Plant height	Shoot related trait	S8_3639513-S8_4475563	Chr8	CaLG08	35	8.5276	17.4535	RIL (245 & 230)	ICC 4958 9 ICC 1882	Composite interval mapping (CIM)	Roorkiwal et al. 2018	Drought
qtlR.70	Total Biomass	Biomass related trait	S8_3639513-S8_4475563	Chr8	CaLG08	35	2.9352	6.4617	RIL (245 & 230)	ICC 4958 9 ICC 1882	Composite interval mapping (CIM)	Roorkiwal et al. 2018	Drought
qtlR.246	Harvest index	Yield related trait	S8_3639513-S8_4475563	Chr8	CaLG08	36	5.5961	12.6675	RIL (245 & 230)	ICC 4958 9 ICC 1882	Composite interval mapping (CIM)	Roorkiwal et al. 2018	Drought
qtlR.133	Plant height	Shoot related trait	S8_3639513-S8_4475563	Chr8	CaLG08	36	3.4035	7.5893	RIL (245 & 230)	ICC 4958 9 ICC 1882	Composite interval mapping (CIM)	Roorkiwal et al. 2018	Drought
qtlR.90	Days to flowering	Growth related trait	S8_3639513-S8_4475563	Chr8	CaLG08	37	3.0407	7.1802	RIL (245 & 230)	ICC 4958 9 ICC 1882	Composite interval mapping (CIM)	Roorkiwal et al. 2018	Drought
qtlR.286	Plant height	Shoot related trait	S8_3639513-S8_4475563	Chr8	CaLG08	37	7.8526	17.6466	RIL (245 & 230)	ICC 4958 9 ICC 1882	Composite interval mapping (CIM)	Roorkiwal et al. 2018	Drought
qtlR.69	Harvest index	Yield related trait	S8_7465016-S8_7508869	Chr8	CaLG08	38	2.9342	6.3463	RIL (245 & 230)	ICC 4958 9 ICC 1882	Composite interval mapping (CIM)	Roorkiwal et al. 2018	Drought
qtlR.167	Days to maturity	Growth related trait	S8_3639513-S8_4475563	Chr8	CaLG08	39	3.7725	8.3205	RIL (245 & 230)	ICC 4958 9 ICC 1882	Composite interval mapping (CIM)	Roorkiwal et al. 2018	Drought
qtlR.243	Days to maturity	Growth related trait	S8_3639513-S8_4475563	Chr8	CaLG08	39	5.5497	11.9061	RIL (245 & 230)	ICC 4958 9 ICC 1882	Composite interval mapping (CIM)	Roorkiwal et al. 2018	Drought
qtlR.55	100-Seed weight	Yield related trait	S8_4406956-S8_4586121	Chr8	CaLG08	40	2.8357	6.1173	RIL (245 & 230)	ICC 4958 9 ICC 1882	Composite interval mapping (CIM)	Roorkiwal et al. 2018	Drought
qtlR.61	100-Seed weight	Yield related trait	S8_4406956-S8_4586121	Chr8	CaLG08	40	2.862	6.2325	RIL (245 & 230)	ICC 4958 9 ICC 1882	Composite interval mapping (CIM)	Roorkiwal et al. 2018	Drought
qtlR.193	Number of pods/plant	Yield related trait	S8_4406956-S8_4586121	Chr8	CaLG08	40	4.1571	8.8003	RIL (245 & 230)	ICC 4958 9 ICC 1882	Composite interval mapping (CIM)	Roorkiwal et al. 2018	Drought
qtlR.20	Total Biomass	Biomass related trait	S8_4406956-S8_4586121	Chr8	CaLG08	40	2.5755	5.6371	RIL (245 & 230)	ICC 4958 9 ICC 1882	Composite interval mapping (CIM)	Roorkiwal et al. 2018	Drought
qtlR.117	100-Seed weight	Yield related trait	S8_4586121-S8_4850486	Chr8	CaLG08	42	3.2376	6.9844	RIL (245 & 230)	ICC 4958 9 ICC 1882	Composite interval mapping (CIM)	Roorkiwal et al. 2018	Drought
qtlR.121	100-Seed weight	Yield related trait	S8_4586121-S8_4850486	Chr8	CaLG08	42	3.2712	7.0076	RIL (245 & 230)	ICC 4958 9 ICC 1882	Composite interval mapping (CIM)	Roorkiwal et al. 2018	Drought
qtlR.144	100-Seed weight	Yield related trait	S8_4586121-S8_4850486	Chr8	CaLG08	42	3.532	7.5443	RIL (245 & 230)	ICC 4958 9 ICC 1882	Composite interval mapping (CIM)	Roorkiwal et al. 2018	Drought
qtlR.189	100-Seed weight	Yield related trait	S8_4586121-S8_4850486	Chr8	CaLG08	42	4.1247	8.7573	RIL (245 & 230)	ICC 4958 9 ICC 1882	Composite interval mapping (CIM)	Roorkiwal et al. 2018	Drought
qtlR.241	100-Seed weight	Yield related trait	S8_4586121-S8_4850486	Chr8	CaLG08	42	5.5205	16.8393	RIL (245 & 230)	ICC 4958 9 ICC 1882	Composite interval mapping (CIM)	Roorkiwal et al. 2018	Drought
qtlR.231	Days to flowering	Growth related trait	S8_4586121-S8_4850486	Chr8	CaLG08	42	5.0645	10.6765	RIL (245 & 230)	ICC 4958 9 ICC 1882	Composite interval mapping (CIM)	Roorkiwal et al. 2018	Drought
qtlR.237	Days to flowering	Growth related trait	S8_4586121-S8_4850486	Chr8	CaLG08	42	5.3662	11.2865	RIL (245 & 230)	ICC 4958 9 ICC 1882	Composite interval mapping (CIM)	Roorkiwal et al. 2018	Drought
qtlR.244	Days to flowering	Growth related trait	S8_4586121-S8_4850486	Chr8	CaLG08	42	5.5639	11.6753	RIL (245 & 230)	ICC 4958 9 ICC 1882	Composite interval mapping (CIM)	Roorkiwal et al. 2018	Drought
qtlR.248	Days to flowering	Growth related trait	S8_4586121-S8_4850486	Chr8	CaLG08	42	5.6093	11.7454	RIL (245 & 230)	ICC 4958 9 ICC 1882	Composite interval mapping (CIM)	Roorkiwal et al. 2018	Drought
qtlR.271	Days to flowering	Growth related trait	S8_4586121-S8_4850486	Chr8	CaLG08	42	6.7041	13.8687	RIL (245 & 230)	ICC 4958 9 ICC 1882	Composite interval mapping (CIM)	Roorkiwal et al. 2018	Drought
qtlR.276	Days to flowering	Growth related trait	S8_4586121-S8_4850486	Chr8	CaLG08	42	7.118	14.6661	RIL (245 & 230)	ICC 4958 9 ICC 1882	Composite interval mapping (CIM)	Roorkiwal et al. 2018	Drought
qtlR.303	Days to flowering	Growth related trait	S8_4586121-S8_4850486	Chr8	CaLG08	42	8.8809	17.9575	RIL (245 & 230)	ICC 4958 9 ICC 1882	Composite interval mapping (CIM)	Roorkiwal et al. 2018	Drought
qtlR.123	Days to maturity	Growth related trait	S8_4586121-S8_4850486	Chr8	CaLG08	42	3.3052	7.1327	RIL (245 & 230)	ICC 4958 9 ICC 1882	Composite interval mapping (CIM)	Roorkiwal et al. 2018	Drought
qtlR.252	Days to maturity	Growth related trait	S8_4586121-S8_4850486	Chr8	CaLG08	42	5.7606	12.1618	RIL (245 & 230)	ICC 4958 9 ICC 1882	Composite interval mapping (CIM)	Roorkiwal et al. 2018	Drought
qtlR.261	Days to maturity	Growth related trait	S8_4586121-S8_4850486	Chr8	CaLG08	42	6.1582	12.8188	RIL (245 & 230)	ICC 4958 9 ICC 1882	Composite interval mapping (CIM)	Roorkiwal et al. 2018	Drought
qtlR.298	Days to maturity	Growth related trait	S8_4586121-S8_4850486	Chr8	CaLG08	42	8.616	17.5628	RIL (245 & 230)	ICC 4958 9 ICC 1882	Composite interval mapping (CIM)	Roorkiwal et al. 2018	Drought
qtlR.213	Number of pods/plant	Yield related trait	S8_4586121-S8_4850486	Chr8	CaLG08	42	4.6022	14.169	RIL (245 & 230)	ICC 4958 9 ICC 1882	Composite interval mapping (CIM)	Roorkiwal et al. 2018	Drought
qtlR.226	Plant height	Shoot related trait	S8_4586121-S8_4850486	Chr8	CaLG08	42	5.0013	8.4516	RIL (245 & 230)	ICC 4958 9 ICC 1882	Composite interval mapping (CIM)	Roorkiwal et al. 2018	Drought
qtlR.300	Plant height	Shoot related trait	S8_4586121-S8_4850486	Chr8	CaLG08	42	8.6617	17.5555	RIL (245 & 230)	ICC 4958 9 ICC 1882	Composite interval mapping (CIM)	Roorkiwal et al. 2018	Drought
qtlR.197	Total Biomass	Biomass related trait	S8_4586121-S8_4850486	Chr8	CaLG08	42	4.1945	8.9657	RIL (245 & 230)	ICC 4958 9 ICC 1882	Composite interval mapping (CIM)	Roorkiwal et al. 2018	Drought
qtlR.113	Yield / Plant	Yield related trait	S8_5376641-S8_5592074	Chr8	CaLG08	45	3.1879	7.208	RIL (245 & 230)	ICC 4958 9 ICC 1882	Composite interval mapping (CIM)	Roorkiwal et al. 2018	Drought
qtlR.49	Days to flowering	Growth related trait	S8_10172711-S8_11791956	Chr8	CaLG08	51	2.8125	4.8036	RIL (245 & 230)	ICC 4958 9 ICC 1882	Composite interval mapping (CIM)	Roorkiwal et al. 2018	Drought
qtlR.65	Days to maturity	Growth related trait	S8_10172711-S8_11791956	Chr8	CaLG08	51	2.8823	5.8071	RIL (245 & 230)	ICC 4958 9 ICC 1882	Composite interval mapping (CIM)	Roorkiwal et al. 2018	Drought
qtlR.56	R-T ratio	Biomass related trait	S8_6258447-S8_6665269	Chr8	CaLG08	53	2.8387	6.1544	RIL (245 & 230)	ICC 4958 9 ICC 1882	Composite interval mapping (CIM)	Roorkiwal et al. 2018	Drought
qtlR.208	Harvest index	Yield related trait	S8_6665269-S8_7118591	Chr8	CaLG08	54	4.4455	9.8816	RIL (245 & 230)	ICC 4958 9 ICC 1882	Composite interval mapping (CIM)	Roorkiwal et al. 2018	Drought
qtlR.168	Yield / Plant	Yield related trait	S8_6665269-S8_7118591	Chr8	CaLG08	54	3.7736	8.4013	RIL (245 & 230)	ICC 4958 9 ICC 1882	Composite interval mapping (CIM)	Roorkiwal et al. 2018	Drought
qtlR.6	Yield / Plant	Yield related trait	S8_7397774-S8_7603249	Chr8	CaLG08	60	2.5374	5.4933	RIL (245 & 230)	ICC 4958 9 ICC 1882	Composite interval mapping (CIM)	Roorkiwal et al. 2018	Drought
qtlR.116	Total Biomass	Biomass related trait	S8_8240103-S8_8662945	Chr8	CaLG08	68	3.2361	7.0973	RIL (245 & 230)	ICC 4958 9 ICC 1882	Composite interval mapping (CIM)	Roorkiwal et al. 2018	Drought
qtlR.80	Total Biomass	Biomass related trait	S8_11791956-S8_11497820	Chr8	CaLG08	85	2.984	6.5084	RIL (245 & 230)	ICC 4958 9 ICC 1882	Composite interval mapping (CIM)	Roorkiwal et al. 2018	Drought
qtlR.134	Plant stand	Shoot related trait	S8_14795317-S8_14973389	Chr8	CaLG08	94	3.4055	7.5276	RIL (245 & 230)	ICC 4958 9 ICC 1882	Composite interval mapping (CIM)	Roorkiwal et al. 2018	Drought
QTLSTI_SWI-4	100-Seed weight	Yield related trait	TR 31	Chr1	CaLG01	7.1	3.63	8.3	RIL(184)	ICC6263 × ICC1431	Interval mappping analysis (IMA)	Samineni et al. 2010	Salinity
QTLSW_S1-4	100-Seed weight	Yield related trait	H1B04	Chr1	CaLG01	8.2	3.54	8	RIL(184)	ICC6263 × ICC1431	Interval mappping analysis (IMA)	Samineni et al. 2010	Salinity
QTLSW_C1-4	100-Seed weight	Yield related trait	H2I01	Chr1	CaLG01	11.3	3.53	9	RIL(184)	ICC6263 × ICC1431	Interval mappping analysis (IMA)	Samineni et al. 2010	Salinity
QTLSW_C1-4	100-Seed weight	Yield related trait	TA47	Chr1	CaLG01	14.2	4.51	9.6	RIL(184)	ICC6263 × ICC1431	Interval mappping analysis (IMA)	Samineni et al. 2010	Salinity
QTLYD_S2	Yield / Plant	Yield related trait	TR 14	Chr2	CaLG02	14.9	3.44	7.5	RIL(184)	ICC6263 × ICC1431	Interval mappping analysis (IMA)	Samineni et al. 2010	Salinity
QTLYD_S1	Yield / Plant	Yield related trait	TR 37	Chr2	CaLG02	16.4	3.65	7.5	RIL(184)	ICC6263 × ICC1431	Interval mappping analysis (IMA)	Samineni et al. 2010	Salinity
QTLSSI_BMI	Total Biomass	Biomass related trait	TR 24	Chr3	CaLG03	15.9	3.11	7.7	RIL(184)	ICC6263 × ICC1431	Interval mappping analysis (IMA)	Samineni et al. 2010	Salinity
QTLSW_S5	100-Seed weight	Yield related trait	CaM2026	Chr7	CaLG07	11	2.8	7	RIL(184)	ICC6263 × ICC1431	Interval mappping analysis (IMA)	Samineni et al. 2010	Salinity
QTLYD_S4	Yield / Plant	Yield related trait	CaM2026	Chr7	CaLG07	11	2.75	6.5	RIL(184)	ICC6263 × ICC1431	Interval mappping analysis (IMA)	Samineni et al. 2010	Salinity
QTLYD_S3	Yield / Plant	Yield related trait	H1J09	Chr7	CaLG07	12.7	2.83	6.3	RIL(184)	ICC6263 × ICC1431	Interval mappping analysis (IMA)	Samineni et al. 2010	Salinity
QTLBM_S1	Total Biomass	Biomass related trait	TA 5	Chr7	CaLG07	15.7	2.87	7	RIL(184)	ICC6263 × ICC1431	Interval mappping analysis (IMA)	Samineni et al. 2010	Salinity
QTLBM_S2	Total Biomass	Biomass related trait	CaM0604	Chr7	CaLG07	17	3.01	7	RIL(184)	ICC6263 × ICC1431	Interval mappping analysis (IMA)	Samineni et al. 2010	Salinity
QTLSW_S6	Total pod number	Yield related trait	CaM0604	Chr7	CaLG07	17	2.83	7	RIL(184)	ICC6263 × ICC1431	Interval mappping analysis (IMA)	Samineni et al. 2010	Salinity
QTLBM_S3	Total Biomass	Biomass related trait	CaM1432	Chr7	CaLG07	17.6	3.63	8.1	RIL(184)	ICC6263 × ICC1431	Interval mappping analysis (IMA)	Samineni et al. 2010	Salinity
QTsam1	Vernalization response	Stress related trait	CaM1515-TA64	Chr3	CaLG03	41.035	27	54.9	RIL (131)	ICC 4598 x PI 489777	Composite interval mapping (CIM)	Samineni et al. 2015	Cold
QTsam2	Days to flowering	Growth related trait	ICCeM005-ICCM0065b	Chr4	CaLG04	76.715	4	13	RIL (131)	ICC 4598 x PI 489777	Composite interval mapping (CIM)	Samineni et al. 2015	Cold
QTsam3	Days to flowering	Growth related trait	CaM0814-CaM0493	Chr8	CaLG08	58.735	3	8.7	RIL (131)	ICC 4598 x PI 489777	Composite interval mapping (CIM)	Samineni et al. 2015	Cold
qtlS.51	Plant height	Shoot related trait	cpPb-171485 - STMS21	Chr1	CaLG01	5.51	4	4	RIL (232)	ICC 4958 x ICC1882	Composite interval mapping (CIM)	Sivasakthi et al. 2018	Drought
qtlS.49	Plant vigour score	Stress related trait	cpPb-171485 - STMS21	Chr1	CaLG01	6.81	4	4	RIL (232)	ICC 4958 x ICC1882	Composite interval mapping (CIM)	Sivasakthi et al. 2018	Drought
qtlS.50	Plant height	Shoot related trait	Ca1_2855927 - Ca1_3047634	Chr1	CaLG01	9.31	4	4	RIL (232)	ICC 4958 x ICC1882	Composite interval mapping (CIM)	Sivasakthi et al. 2018	Drought
qtlS.52	Plant height	Shoot related trait	Ca1_2856003 - Ca1_5093607	Chr1	CaLG01	12.91	4	4	RIL (232)	ICC 4958 x ICC1882	Composite interval mapping (CIM)	Sivasakthi et al. 2018	Drought
qtlS.137	R-3D/Projected leaf area	Shoot related trait	Ca1_2856003 - Ca1_5093607	Chr1	CaLG01	12.91	7	10	RIL (232)	ICC 4958 x ICC1882	Composite interval mapping (CIM)	Sivasakthi et al. 2018	Drought
qtlS.149	R-3D/Projected leaf area	Shoot related trait	Ca1_2856003 - Ca1_5093607	Chr1	CaLG01	12.91	8	10	RIL (232)	ICC 4958 x ICC1882	Composite interval mapping (CIM)	Sivasakthi et al. 2018	Drought
qtlS.53	R-3D/Projected leaf area	Shoot related trait	Ca1_5249868 - ICCM0120	Chr1	CaLG01	18.11	4	5	RIL (232)	ICC 4958 x ICC1882	Composite interval mapping (CIM)	Sivasakthi et al. 2018	Drought
qtlS.95	R-3D/Projected leaf area	Shoot related trait	Ca1_5249868 - ICCM0120	Chr1	CaLG01	18.11	5	7	RIL (232)	ICC 4958 x ICC1882	Composite interval mapping (CIM)	Sivasakthi et al. 2018	Drought
qtlS.2	Leaf area index	Shoot related trait	Ca1_16379258 - TS71	Chr1	CaLG01	43.81	3	5	RIL (232)	ICC 4958 x ICC1882	Composite interval mapping (CIM)	Sivasakthi et al. 2018	Drought
qtlS.1	Plant height	Shoot related trait	CISR2 - CaM0102	Chr1	CaLG01	55.81	3	3	RIL (232)	ICC 4958 x ICC1882	Composite interval mapping (CIM)	Sivasakthi et al. 2018	Drought
qtlS.54	Leaf area index	Shoot related trait	ICCM0082 - ICCM0247	Chr1	CaLG01	72.31	4	7	RIL (232)	ICC 4958 x ICC1882	Composite interval mapping (CIM)	Sivasakthi et al. 2018	Drought
qtlS.96	Plant vigour score	Stress related trait	CaM1089 - TA6	Chr3	CaLG03	14.11	5	4	RIL (232)	ICC 4958 x ICC1882	Composite interval mapping (CIM)	Sivasakthi et al. 2018	Drought
qtlS.119	Plant vigour score	Stress related trait	CaM0120 - CaM1024	Chr3	CaLG03	21.61	6	5	RIL (232)	ICC 4958 x ICC1882	Composite interval mapping (CIM)	Sivasakthi et al. 2018	Drought
qtlS.4	Evotranspiration rate	Drought & heat related stress	Ca3_25145247 - CaM1376	Chr3	CaLG03	35.91	3	5	RIL (232)	ICC 4958 x ICC1882	Composite interval mapping (CIM)	Sivasakthi et al. 2018	Drought
qtlS.97	Transpiration rate	Drought & heat related stress	CaM0998 - Ca3_27010875	Chr3	CaLG03	42.21	5	9	RIL (232)	ICC 4958 x ICC1882	Composite interval mapping (CIM)	Sivasakthi et al. 2018	Drought
qtlS.120	Evotranspiration rate	Drought & heat related stress	Ca3_27010875 - Ca3_27890849	Chr3	CaLG03	43.21	6	11	RIL (232)	ICC 4958 x ICC1882	Composite interval mapping (CIM)	Sivasakthi et al. 2018	Drought
qtlS.55	Evotranspiration rate	Drought & heat related stress	TA64 - Ca3_29932504	Chr3	CaLG03	51.41	4	7	RIL (232)	ICC 4958 x ICC1882	Composite interval mapping (CIM)	Sivasakthi et al. 2018	Drought
qtlS.5	Transpiration rate	Drought & heat related stress	TA64 - Ca3_29932504	Chr3	CaLG03	51.41	3	5	RIL (232)	ICC 4958 x ICC1882	Composite interval mapping (CIM)	Sivasakthi et al. 2018	Drought
qtlS.3	Plant height	Shoot related trait	Ca3_31618829 - Ca3_31631534	Chr3	CaLG03	54.31	3	2	RIL (232)	ICC 4958 x ICC1882	Composite interval mapping (CIM)	Sivasakthi et al. 2018	Drought
qtlS.7	Projected leaf area	Shoot related trait	Ca4_48457876 - Ca4_47592455	Chr4	CaLG04	2.21	3	6	RIL (232)	ICC 4958 x ICC1882	Composite interval mapping (CIM)	Sivasakthi et al. 2018	Drought
qtlS.22	Transpiration rate	Drought & heat related stress	Ca4_48457876 - Ca4_47592455	Chr4	CaLG04	4.21	3	7	RIL (232)	ICC 4958 x ICC1882	Composite interval mapping (CIM)	Sivasakthi et al. 2018	Drought
qtlS.68	Leaf area index	Shoot related trait	Ca4_48457876 - Ca4_47592455	Chr4	CaLG04	6.21	4	7	RIL (232)	ICC 4958 x ICC1882	Composite interval mapping (CIM)	Sivasakthi et al. 2018	Drought
qtlS.18	Leaf area index	Shoot related trait	Ca4_48457876 - Ca4_47592455	Chr4	CaLG04	8.21	3	7	RIL (232)	ICC 4958 x ICC1882	Composite interval mapping (CIM)	Sivasakthi et al. 2018	Drought
qtlS.165	R-3D/Projected leaf area	Shoot related trait	Ca4_41032590 - Ca4_41032564	Chr4	CaLG04	41.21	11	13	RIL (232)	ICC 4958 x ICC1882	Composite interval mapping (CIM)	Sivasakthi et al. 2018	Drought
qtlS.143	R-3D/Projected leaf area	Shoot related trait	Ca4_40062233 - Ca4_40059880	Chr4	CaLG04	42.91	7	9	RIL (232)	ICC 4958 x ICC1882	Composite interval mapping (CIM)	Sivasakthi et al. 2018	Drought
qtlS.9	Plant height	Shoot related trait	Ca4_40059880 - Ca4_39719606	Chr4	CaLG04	43.11	3	3	RIL (232)	ICC 4958 x ICC1882	Composite interval mapping (CIM)	Sivasakthi et al. 2018	Drought
qtlS.170	R-3D/Projected leaf area	Shoot related trait	Ca4_39042938 - Ca4_38215267	Chr4	CaLG04	45.01	13	14	RIL (232)	ICC 4958 x ICC1882	Composite interval mapping (CIM)	Sivasakthi et al. 2018	Drought
qtlS.169	R-3D/Projected leaf area	Shoot related trait	Ca4_39042938 - Ca4_38215267	Chr4	CaLG04	45.11	13	16	RIL (232)	ICC 4958 x ICC1882	Composite interval mapping (CIM)	Sivasakthi et al. 2018	Drought
qtlS.142	R-3D/Projected leaf area	Shoot related trait	scaffold157_106331	Chr4	CaLG04	45.91	7	8	RIL (232)	ICC 4958 x ICC1882	Composite interval mapping (CIM)	Sivasakthi et al. 2018	Drought
qtlS.160	R-3D/Projected leaf area	Shoot related trait	CaM0507 - cpPb-680552	Chr4	CaLG04	50.61	9	11	RIL (232)	ICC 4958 x ICC1882	Composite interval mapping (CIM)	Sivasakthi et al. 2018	Drought
qtlS.174	R-3D/Projected leaf area	Shoot related trait	CaM0507 - cpPb-680552	Chr4	CaLG04	50.61	14	15	RIL (232)	ICC 4958 x ICC1882	Composite interval mapping (CIM)	Sivasakthi et al. 2018	Drought
qtlS.166	R-3D/Projected leaf area	Shoot related trait	CaM1328 - Ca4_18223721	Chr4	CaLG04	50.81	11	13	RIL (232)	ICC 4958 x ICC1882	Composite interval mapping (CIM)	Sivasakthi et al. 2018	Drought
qtlS.17	Leaf area index	Shoot related trait	cpPb676868 - TA132	Chr4	CaLG04	51.01	3	6	RIL (232)	ICC 4958 x ICC1882	Composite interval mapping (CIM)	Sivasakthi et al. 2018	Drought
qtlS.151	R-3D/Projected leaf area	Shoot related trait	CaM1684 - NCPGR236	Chr4	CaLG04	54.01	8	10	RIL (232)	ICC 4958 x ICC1882	Composite interval mapping (CIM)	Sivasakthi et al. 2018	Drought
qtlS.56	Plant vigour score	Stress related trait	H1A19 - Ca4_15925936	Chr4	CaLG04	57.51	4	5	RIL (232)	ICC 4958 x ICC1882	Composite interval mapping (CIM)	Sivasakthi et al. 2018	Drought
qtlS.103	100-Seed weight	Yield related trait	H1A19 - Ca4_15925936	Chr4	CaLG04	58.51	5	11	RIL (232)	ICC 4958 x ICC1882	Composite interval mapping (CIM)	Sivasakthi et al. 2018	Drought
qtlS.74	Transpiration	Drought & heat related stress	H1A19 - Ca4_15925936	Chr4	CaLG04	58.51	4	7	RIL (232)	ICC 4958 x ICC1882	Composite interval mapping (CIM)	Sivasakthi et al. 2018	Drought
qtlS.140	Plant height growth rate	Shoot related trait	Ca4_15925936 - CaM1903	Chr4	CaLG04	58.91	7	12	RIL (232)	ICC 4958 x ICC1882	Composite interval mapping (CIM)	Sivasakthi et al. 2018	Drought
qtlS.126	Leaf area index	Shoot related trait	Ca4_15942388 - Ca4_15651804	Chr4	CaLG04	59.31	6	10	RIL (232)	ICC 4958 x ICC1882	Composite interval mapping (CIM)	Sivasakthi et al. 2018	Drought
qtlS.67	Leaf area index	Shoot related trait	Ca4_15942388 - Ca4_15651804	Chr4	CaLG04	59.41	4	6	RIL (232)	ICC 4958 x ICC1882	Composite interval mapping (CIM)	Sivasakthi et al. 2018	Drought
qtlS.101	Plant height growth rate	Shoot related trait	Ca4_15942388 - Ca4_15651804	Chr4	CaLG04	59.41	5	9	RIL (232)	ICC 4958 x ICC1882	Composite interval mapping (CIM)	Sivasakthi et al. 2018	Drought
qtlS.138	3-D leaf area	Shoot related trait	Ca4_16278600 - Ca4_15934901	Chr4	CaLG04	59.71	7	13	RIL (232)	ICC 4958 x ICC1882	Composite interval mapping (CIM)	Sivasakthi et al. 2018	Drought
qtlS.123	100-Seed weight	Yield related trait	Ca4_16278671 - Ca4_15934607	Chr4	CaLG04	60.31	6	12	RIL (232)	ICC 4958 x ICC1882	Composite interval mapping (CIM)	Sivasakthi et al. 2018	Drought
qtlS.69	Evotranspiration	Drought & heat related stress	Ca4_15934607 - Ca4_15926160	Chr4	CaLG04	60.71	4	8	RIL (232)	ICC 4958 x ICC1882	Composite interval mapping (CIM)	Sivasakthi et al. 2018	Drought
qtlS.106	Evotranspiration	Drought & heat related stress	Ca4_15934607 - Ca4_15926160	Chr4	CaLG04	60.71	5	9	RIL (232)	ICC 4958 x ICC1882	Composite interval mapping (CIM)	Sivasakthi et al. 2018	Drought
qtlS.20	Evotranspiration rate	Drought & heat related stress	Ca4_15934607 - Ca4_15926160	Chr4	CaLG04	60.71	3	5	RIL (232)	ICC 4958 x ICC1882	Composite interval mapping (CIM)	Sivasakthi et al. 2018	Drought
qtlS.73	Transpiration	Drought & heat related stress	Ca4_15934607 - Ca4_15926160	Chr4	CaLG04	60.71	4	8	RIL (232)	ICC 4958 x ICC1882	Composite interval mapping (CIM)	Sivasakthi et al. 2018	Drought
qtlS.159	Plant height growth rate	Shoot related trait	Ca4_15957070 - Ca4_16149998	Chr4	CaLG04	61.31	9	14	RIL (232)	ICC 4958 x ICC1882	Composite interval mapping (CIM)	Sivasakthi et al. 2018	Drought
qtlS.6	Projected leaf area	Shoot related trait	Ca4_15957070 - Ca4_16149998	Chr4	CaLG04	61.31	3	6	RIL (232)	ICC 4958 x ICC1882	Composite interval mapping (CIM)	Sivasakthi et al. 2018	Drought
qtlS.60	Projected leaf area	Shoot related trait	Ca4_15957070 - Ca4_16149998	Chr4	CaLG04	61.31	4	8	RIL (232)	ICC 4958 x ICC1882	Composite interval mapping (CIM)	Sivasakthi et al. 2018	Drought
qtlS.125	100-Seed weight	Yield related trait	Ca4_16046928 - ICCM0249	Chr4	CaLG04	62.31	6	11	RIL (232)	ICC 4958 x ICC1882	Composite interval mapping (CIM)	Sivasakthi et al. 2018	Drought
qtlS.150	Plant height	Shoot related trait	Ca4_16046928 - ICCM0249	Chr4	CaLG04	62.31	8	14	RIL (232)	ICC 4958 x ICC1882	Composite interval mapping (CIM)	Sivasakthi et al. 2018	Drought
qtlS.141	Plant height growth rate	Shoot related trait	Ca4_16046928 - ICCM0249	Chr4	CaLG04	62.31	7	12	RIL (232)	ICC 4958 x ICC1882	Composite interval mapping (CIM)	Sivasakthi et al. 2018	Drought
qtlS.15	Leaf area index	Shoot related trait	Ca4_16046928 - ICCM0249	Chr4	CaLG04	63.31	3	5	RIL (232)	ICC 4958 x ICC1882	Composite interval mapping (CIM)	Sivasakthi et al. 2018	Drought
qtlS.8	Projected leaf area	Shoot related trait	ICCM0249 - ICCM0065	Chr4	CaLG04	64.51	3	5	RIL (232)	ICC 4958 x ICC1882	Composite interval mapping (CIM)	Sivasakthi et al. 2018	Drought
qtlS.14	Specific leaf weight	Shoot related trait	ICCM0249 - ICCM0065	Chr4	CaLG04	64.51	3	5	RIL (232)	ICC 4958 x ICC1882	Composite interval mapping (CIM)	Sivasakthi et al. 2018	Drought
qtlS.70	Evotranspiration	Drought & heat related stress	ICCM0065 - Ca4_12558541	Chr4	CaLG04	67.31	4	12	RIL (232)	ICC 4958 x ICC1882	Composite interval mapping (CIM)	Sivasakthi et al. 2018	Drought
qtlS.124	100-Seed weight	Yield related trait	ICCM0065 - Ca4_12558541	Chr4	CaLG04	67.71	6	11	RIL (232)	ICC 4958 x ICC1882	Composite interval mapping (CIM)	Sivasakthi et al. 2018	Drought
qtlS.19	Evotranspiration	Drought & heat related stress	ICCM0065 - Ca4_12558541	Chr4	CaLG04	67.71	3	6	RIL (232)	ICC 4958 x ICC1882	Composite interval mapping (CIM)	Sivasakthi et al. 2018	Drought
qtlS.178	Plant height	Shoot related trait	ICCM0065 - Ca4_12558541	Chr4	CaLG04	67.71	27	36	RIL (232)	ICC 4958 x ICC1882	Composite interval mapping (CIM)	Sivasakthi et al. 2018	Drought
qtlS.180	Plant height	Shoot related trait	ICCM0065 - Ca4_12558541	Chr4	CaLG04	67.71	27	37	RIL (232)	ICC 4958 x ICC1882	Composite interval mapping (CIM)	Sivasakthi et al. 2018	Drought
qtlS.172	Plant height growth rate	Shoot related trait	ICCM0065 - Ca4_12558541	Chr4	CaLG04	67.71	14	23	RIL (232)	ICC 4958 x ICC1882	Composite interval mapping (CIM)	Sivasakthi et al. 2018	Drought
qtlS.107	Transpiration	Drought & heat related stress	ICCM0065 - Ca4_12558541	Chr4	CaLG04	67.71	5	9	RIL (232)	ICC 4958 x ICC1882	Composite interval mapping (CIM)	Sivasakthi et al. 2018	Drought
qtlS.108	Transpiration	Drought & heat related stress	ICCM0065 - Ca4_12558541	Chr4	CaLG04	67.71	5	9	RIL (232)	ICC 4958 x ICC1882	Composite interval mapping (CIM)	Sivasakthi et al. 2018	Drought
qtlS.163	3-D leaf area	Shoot related trait	Ca4_13588956 - Ca4_13699663	Chr4	CaLG04	68.71	10	17	RIL (232)	ICC 4958 x ICC1882	Composite interval mapping (CIM)	Sivasakthi et al. 2018	Drought
qtlS.171	3-D leaf area	Shoot related trait	Ca4_13588956 - Ca4_13699663	Chr4	CaLG04	68.71	14	22	RIL (232)	ICC 4958 x ICC1882	Composite interval mapping (CIM)	Sivasakthi et al. 2018	Drought
qtlS.157	Plant height growth rate	Shoot related trait	Ca4_13588956 - Ca4_13699663	Chr4	CaLG04	68.71	9	16	RIL (232)	ICC 4958 x ICC1882	Composite interval mapping (CIM)	Sivasakthi et al. 2018	Drought
qtlS.175	Plant height growth rate	Shoot related trait	Ca4_13588956 - Ca4_13699663	Chr4	CaLG04	68.71	17	25	RIL (232)	ICC 4958 x ICC1882	Composite interval mapping (CIM)	Sivasakthi et al. 2018	Drought
qtlS.139	Projected leaf area	Shoot related trait	Ca4_13588956 - Ca4_13699663	Chr4	CaLG04	68.71	7	12	RIL (232)	ICC 4958 x ICC1882	Composite interval mapping (CIM)	Sivasakthi et al. 2018	Drought
qtlS.156	Projected leaf area	Shoot related trait	Ca4_13588956 - Ca4_13699663	Chr4	CaLG04	68.71	9	14	RIL (232)	ICC 4958 x ICC1882	Composite interval mapping (CIM)	Sivasakthi et al. 2018	Drought
qtlS.12	R-3D/Projected leaf area	Shoot related trait	Ca4_13588956 - Ca4_13699663	Chr4	CaLG04	68.71	3	3	RIL (232)	ICC 4958 x ICC1882	Composite interval mapping (CIM)	Sivasakthi et al. 2018	Drought
qtlS.161	100-Seed weight	Yield related trait	Ca4_13840251 - Ca4_11276225	Chr4	CaLG04	68.81	9	15	RIL (232)	ICC 4958 x ICC1882	Composite interval mapping (CIM)	Sivasakthi et al. 2018	Drought
qtlS.57	3-D leaf area	Shoot related trait	Ca4_13840251 - Ca4_11276225	Chr4	CaLG04	68.81	4	7	RIL (232)	ICC 4958 x ICC1882	Composite interval mapping (CIM)	Sivasakthi et al. 2018	Drought
qtlS.16	Leaf area index	Shoot related trait	Ca4_13840251 - Ca4_11276225	Chr4	CaLG04	68.81	3	6	RIL (232)	ICC 4958 x ICC1882	Composite interval mapping (CIM)	Sivasakthi et al. 2018	Drought
qtlS.66	Leaf area index	Shoot related trait	Ca4_13840251 - Ca4_11276225	Chr4	CaLG04	68.81	4	7	RIL (232)	ICC 4958 x ICC1882	Composite interval mapping (CIM)	Sivasakthi et al. 2018	Drought
qtlS.127	Leaf area index	Shoot related trait	Ca4_13840251 - Ca4_11276225	Chr4	CaLG04	68.81	6	9	RIL (232)	ICC 4958 x ICC1882	Composite interval mapping (CIM)	Sivasakthi et al. 2018	Drought
qtlS.182	Plant vigour score	Stress related trait	Ca4_13840251 - Ca4_11276225	Chr4	CaLG04	68.81	36	47	RIL (232)	ICC 4958 x ICC1882	Composite interval mapping (CIM)	Sivasakthi et al. 2018	Drought
qtlS.99	Projected leaf area	Shoot related trait	Ca4_13840251 - Ca4_11276225	Chr4	CaLG04	68.81	5	8	RIL (232)	ICC 4958 x ICC1882	Composite interval mapping (CIM)	Sivasakthi et al. 2018	Drought
qtlS.144	Evotranspiration rate	Drought & heat related stress	Ca4_11244395 - Ca4_11276484	Chr4	CaLG04	70.31	7	12	RIL (232)	ICC 4958 x ICC1882	Composite interval mapping (CIM)	Sivasakthi et al. 2018	Drought
qtlS.152	Evotranspiration rate	Drought & heat related stress	Ca4_11465057 - Ca4_11441673	Chr4	CaLG04	70.41	8	12	RIL (232)	ICC 4958 x ICC1882	Composite interval mapping (CIM)	Sivasakthi et al. 2018	Drought
qtlS.102	100-Seed weight	Yield related trait	Ca4_11441604 - Ca4_12982420	Chr4	CaLG04	72.41	5	9	RIL (232)	ICC 4958 x ICC1882	Composite interval mapping (CIM)	Sivasakthi et al. 2018	Drought
qtlS.167	100-Seed weight	Yield related trait	Ca4_11441604 - Ca4_12982420	Chr4	CaLG04	72.41	11	18	RIL (232)	ICC 4958 x ICC1882	Composite interval mapping (CIM)	Sivasakthi et al. 2018	Drought
qtlS.177	Plant height	Shoot related trait	Ca4_11441604 - Ca4_12982420	Chr4	CaLG04	72.41	19	26	RIL (232)	ICC 4958 x ICC1882	Composite interval mapping (CIM)	Sivasakthi et al. 2018	Drought
qtlS.179	Plant height	Shoot related trait	Ca4_11441604 - Ca4_12982420	Chr4	CaLG04	72.41	27	33	RIL (232)	ICC 4958 x ICC1882	Composite interval mapping (CIM)	Sivasakthi et al. 2018	Drought
qtlS.181	Plant height	Shoot related trait	Ca4_11441604 - Ca4_12982420	Chr4	CaLG04	72.41	29	36	RIL (232)	ICC 4958 x ICC1882	Composite interval mapping (CIM)	Sivasakthi et al. 2018	Drought
qtlS.64	Specific leaf area	Shoot related trait	Ca4_11441604 - Ca4_12982420	Chr4	CaLG04	72.41	4	7	RIL (232)	ICC 4958 x ICC1882	Composite interval mapping (CIM)	Sivasakthi et al. 2018	Drought
qtlS.168	3-D leaf area	Shoot related trait	Ca4_12982420 - Ca4_13787649	Chr4	CaLG04	72.81	13	20	RIL (232)	ICC 4958 x ICC1882	Composite interval mapping (CIM)	Sivasakthi et al. 2018	Drought
qtlS.105	Leaf area index	Shoot related trait	Ca4_13840227 - Ca4_13838796	Chr4	CaLG04	73.01	5	9	RIL (232)	ICC 4958 x ICC1882	Composite interval mapping (CIM)	Sivasakthi et al. 2018	Drought
qtlS.158	Plant height growth rate	Shoot related trait	Ca4_13687456 - Ca4_16149998	Chr4	CaLG04	73.21	9	15	RIL (232)	ICC 4958 x ICC1882	Composite interval mapping (CIM)	Sivasakthi et al. 2018	Drought
qtlS.176	Plant height growth rate	Shoot related trait	Ca4_13687456 - TAA170	Chr4	CaLG04	74.21	17	25	RIL (232)	ICC 4958 x ICC1882	Composite interval mapping (CIM)	Sivasakthi et al. 2018	Drought
qtlS.173	Plant height growth rate	Shoot related trait	Ca4_13687456 - TAA170	Chr4	CaLG04	75.21	14	23	RIL (232)	ICC 4958 x ICC1882	Composite interval mapping (CIM)	Sivasakthi et al. 2018	Drought
qtlS.183	Plant vigour score	Stress related trait	Ca4_13687456 - TAA170	Chr4	CaLG04	75.21	39	51	RIL (232)	ICC 4958 x ICC1882	Composite interval mapping (CIM)	Sivasakthi et al. 2018	Drought
qtlS.98	3-D leaf area	Shoot related trait	Ca4_13687456 - TAA170	Chr4	CaLG04	76.21	5	8	RIL (232)	ICC 4958 x ICC1882	Composite interval mapping (CIM)	Sivasakthi et al. 2018	Drought
qtlS.122	Projected leaf area	Shoot related trait	Ca4_13687456 - TAA170	Chr4	CaLG04	76.21	6	10	RIL (232)	ICC 4958 x ICC1882	Composite interval mapping (CIM)	Sivasakthi et al. 2018	Drought
qtlS.13	Specific leaf area	Shoot related trait	Ca4_13687456 - TAA170	Chr4	CaLG04	77.21	3	5	RIL (232)	ICC 4958 x ICC1882	Composite interval mapping (CIM)	Sivasakthi et al. 2018	Drought
qtlS.104	Specific leaf area	Shoot related trait	Ca4_13687456 - TAA170	Chr4	CaLG04	77.21	5	8	RIL (232)	ICC 4958 x ICC1882	Composite interval mapping (CIM)	Sivasakthi et al. 2018	Drought
qtlS.65	Specific leaf weight	Shoot related trait	Ca4_13687456 - TAA170	Chr4	CaLG04	77.21	4	7	RIL (232)	ICC 4958 x ICC1882	Composite interval mapping (CIM)	Sivasakthi et al. 2018	Drought
qtlS.121	3-D leaf area	Shoot related trait	TAA170 - NCPGR21	Chr4	CaLG04	78.31	6	11	RIL (232)	ICC 4958 x ICC1882	Composite interval mapping (CIM)	Sivasakthi et al. 2018	Drought
qtlS.63	100-Seed weight	Yield related trait	STMS11 - cpPb-680552	Chr4	CaLG04	78.91	4	7	RIL (232)	ICC 4958 x ICC1882	Composite interval mapping (CIM)	Sivasakthi et al. 2018	Drought
qtlS.58	3-D leaf area growth rate	Shoot related trait	STMS11 - cpPb-680552	Chr4	CaLG04	78.91	4	6	RIL (232)	ICC 4958 x ICC1882	Composite interval mapping (CIM)	Sivasakthi et al. 2018	Drought
qtlS.59	3-D leaf area growth rate	Shoot related trait	STMS11 - cpPb-680552	Chr4	CaLG04	78.91	4	7	RIL (232)	ICC 4958 x ICC1882	Composite interval mapping (CIM)	Sivasakthi et al. 2018	Drought
qtlS.72	Evotranspiration rate	Drought & heat related stress	STMS11 - cpPb-680552	Chr4	CaLG04	79.61	4	7	RIL (232)	ICC 4958 x ICC1882	Composite interval mapping (CIM)	Sivasakthi et al. 2018	Drought
qtlS.71	Evotranspiration rate	Drought & heat related stress	STMS11 - cpPb-680552	Chr4	CaLG04	79.61	4	8	RIL (232)	ICC 4958 x ICC1882	Composite interval mapping (CIM)	Sivasakthi et al. 2018	Drought
qtlS.128	Evotranspiration rate	Drought & heat related stress	STMS11 - cpPb-680552	Chr4	CaLG04	79.61	6	11	RIL (232)	ICC 4958 x ICC1882	Composite interval mapping (CIM)	Sivasakthi et al. 2018	Drought
qtlS.100	Plant height	Shoot related trait	STMS11 - cpPb	Chr4	CaLG04	79.61	5	9	RIL (232)	ICC 4958 x ICC1882	Composite interval mapping (CIM)	Sivasakthi et al. 2018	Drought
qtlS.21	Transpiration rate	Drought & heat related stress	STMS11 - cpPb-680552	Chr4	CaLG04	79.61	3	5	RIL (232)	ICC 4958 x ICC1882	Composite interval mapping (CIM)	Sivasakthi et al. 2018	Drought
qtlS.61	Plant height growth rate	Shoot related trait	CaM0856 - Tp684964	Chr4	CaLG04	85.01	4	9	RIL (232)	ICC 4958 x ICC1882	Composite interval mapping (CIM)	Sivasakthi et al. 2018	Drought
qtlS.62	Plant height growth rate	Shoot related trait	Tp684964 - Ca4_5390317	Chr4	CaLG04	90.31	4	7	RIL (232)	ICC 4958 x ICC1882	Composite interval mapping (CIM)	Sivasakthi et al. 2018	Drought
qtlS.11	Plant height growth rate	Shoot related trait	NCPGR91 - TR11	Chr4	CaLG04	103.31	3	5	RIL (232)	ICC 4958 x ICC1882	Composite interval mapping (CIM)	Sivasakthi et al. 2018	Drought
qtlS.10	Plant height growth rate	Shoot related trait	NCPGR91 - TR11	Chr4	CaLG04	104.31	3	5	RIL (232)	ICC 4958 x ICC1882	Composite interval mapping (CIM)	Sivasakthi et al. 2018	Drought
qtlS.129	Transpiration	Drought & heat related stress	cpPb682328 - H3A07	Chr5	CaLG05	0.01	6	14	RIL (232)	ICC 4958 x ICC1882	Composite interval mapping (CIM)	Sivasakthi et al. 2018	Drought
qtlS.23	Projected leaf area	Shoot related trait	CaM0038 - CaM0639	Chr5	CaLG05	14.41	3	4	RIL (232)	ICC 4958 x ICC1882	Composite interval mapping (CIM)	Sivasakthi et al. 2018	Drought
qtlS.32	Transpiration	Drought & heat related stress	CaM1125 - NCPGR203	Chr6	CaLG06	8.31	3	4	RIL (232)	ICC 4958 x ICC1882	Composite interval mapping (CIM)	Sivasakthi et al. 2018	Drought
qtlS.75	Plant height	Shoot related trait	TR7 - ICCeM051	Chr6	CaLG06	17.11	4	5	RIL (232)	ICC 4958 x ICC1882	Composite interval mapping (CIM)	Sivasakthi et al. 2018	Drought
qtlS.26	Plant height	Shoot related trait	ICCeM0051 - scaffold96_277735	Chr6	CaLG06	17.71	3	2	RIL (232)	ICC 4958 x ICC1882	Composite interval mapping (CIM)	Sivasakthi et al. 2018	Drought
qtlS.25	Plant height	Shoot related trait	TA120 - Ca6_22208093	Chr6	CaLG06	23.41	3	4	RIL (232)	ICC 4958 x ICC1882	Composite interval mapping (CIM)	Sivasakthi et al. 2018	Drought
qtlS.24	3-D leaf area growth rate	Shoot related trait	NCPGR93 - Ca6_18027391	Chr6	CaLG06	40.91	3	5	RIL (232)	ICC 4958 x ICC1882	Composite interval mapping (CIM)	Sivasakthi et al. 2018	Drought
qtlS.29	R-3D/Projected leaf area	Shoot related trait	Ca6_17129574 - Ca6_17096214	Chr6	CaLG06	46.01	3	3	RIL (232)	ICC 4958 x ICC1882	Composite interval mapping (CIM)	Sivasakthi et al. 2018	Drought
qtlS.78	R-3D/Projected leaf area	Shoot related trait	Ca6_17129574 - Ca6_17096214	Chr6	CaLG06	46.01	4	4	RIL (232)	ICC 4958 x ICC1882	Composite interval mapping (CIM)	Sivasakthi et al. 2018	Drought
qtlS.79	100-Seed weight	Yield related trait	Ca6_17129574 - Ca6_17096214	Chr6	CaLG06	46.41	4	6	RIL (232)	ICC 4958 x ICC1882	Composite interval mapping (CIM)	Sivasakthi et al. 2018	Drought
qtlS.76	Plant height	Shoot related trait	Ca6_17129574 - Ca6_17096214	Chr6	CaLG06	46.41	4	4	RIL (232)	ICC 4958 x ICC1882	Composite interval mapping (CIM)	Sivasakthi et al. 2018	Drought
qtlS.110	Plant height	Shoot related trait	Ca6_17129574 - Ca6_17096214	Chr6	CaLG06	46.41	5	4	RIL (232)	ICC 4958 x ICC1882	Composite interval mapping (CIM)	Sivasakthi et al. 2018	Drought
qtlS.80	100-Seed weight	Yield related trait	Ca6_13340012 - Ca6_13625388	Chr6	CaLG06	51.51	4	6	RIL (232)	ICC 4958 x ICC1882	Composite interval mapping (CIM)	Sivasakthi et al. 2018	Drought
qtlS.130	Plant height	Shoot related trait	Ca6_13340012 - Ca6_13625388	Chr6	CaLG06	51.51	6	6	RIL (232)	ICC 4958 x ICC1882	Composite interval mapping (CIM)	Sivasakthi et al. 2018	Drought
qtlS.131	Plant height	Shoot related trait	Ca6_13340012 - Ca6_13625388	Chr6	CaLG06	51.51	6	6	RIL (232)	ICC 4958 x ICC1882	Composite interval mapping (CIM)	Sivasakthi et al. 2018	Drought
qtlS.27	Plant height growth rate	Shoot related trait	Ca6_13340012 - Ca6_13625388	Chr6	CaLG06	51.51	3	4	RIL (232)	ICC 4958 x ICC1882	Composite interval mapping (CIM)	Sivasakthi et al. 2018	Drought
qtlS.31	Specific leaf area	Shoot related trait	Ca6_13340012 - Ca6_13625388	Chr6	CaLG06	51.51	3	5	RIL (232)	ICC 4958 x ICC1882	Composite interval mapping (CIM)	Sivasakthi et al. 2018	Drought
qtlS.81	Specific leaf area	Shoot related trait	Ca6_13340012 - Ca6_13625388	Chr6	CaLG06	51.51	4	7	RIL (232)	ICC 4958 x ICC1882	Composite interval mapping (CIM)	Sivasakthi et al. 2018	Drought
qtlS.109	Plant height	Shoot related trait	Ca6_58908024 - Ca6_10670368	Chr6	CaLG06	57.81	5	8	RIL (232)	ICC 4958 x ICC1882	Composite interval mapping (CIM)	Sivasakthi et al. 2018	Drought
qtlS.111	Plant height	Shoot related trait	Ca6_10215262 - Ca6_10670582	Chr6	CaLG06	58.51	5	5	RIL (232)	ICC 4958 x ICC1882	Composite interval mapping (CIM)	Sivasakthi et al. 2018	Drought
qtlS.28	Plant height growth rate	Shoot related trait	Ca6_10215262 - Ca6_10670582	Chr6	CaLG06	58.51	3	4	RIL (232)	ICC 4958 x ICC1882	Composite interval mapping (CIM)	Sivasakthi et al. 2018	Drought
qtlS.77	Plant height	Shoot related trait	Ca6_10020187 - Ca6_8170170	Chr6	CaLG06	63.61	4	5	RIL (232)	ICC 4958 x ICC1882	Composite interval mapping (CIM)	Sivasakthi et al. 2018	Drought
qtlS.132	Plant height	Shoot related trait	Ca6_10020187 - Ca6_8170170	Chr6	CaLG06	64.61	6	6	RIL (232)	ICC 4958 x ICC1882	Composite interval mapping (CIM)	Sivasakthi et al. 2018	Drought
qtlS.133	R-3D/Projected leaf area	Shoot related trait	Ca6_8029226 - Ca6_7571792	Chr6	CaLG06	67.51	6	7	RIL (232)	ICC 4958 x ICC1882	Composite interval mapping (CIM)	Sivasakthi et al. 2018	Drought
qtlS.30	R-3D/Projected leaf area	Shoot related trait	Ca6_7571792 - Ca6_6871350	Chr6	CaLG06	68.51	3	3	RIL (232)	ICC 4958 x ICC1882	Composite interval mapping (CIM)	Sivasakthi et al. 2018	Drought
qtlS.145	R-3D/Projected leaf area	Shoot related trait	Ca6_4994876 - H1I16	Chr6	CaLG06	79.81	7	10	RIL (232)	ICC 4958 x ICC1882	Composite interval mapping (CIM)	Sivasakthi et al. 2018	Drought
qtlS.154	R-3D/Projected leaf area	Shoot related trait	Ca6_4994876 - H1I16	Chr6	CaLG06	79.81	8	11	RIL (232)	ICC 4958 x ICC1882	Composite interval mapping (CIM)	Sivasakthi et al. 2018	Drought
qtlS.146	R-3D/Projected leaf area	Shoot related trait	H1I16 - Ca6_2540711	Chr6	CaLG06	85.11	7	8	RIL (232)	ICC 4958 x ICC1882	Composite interval mapping (CIM)	Sivasakthi et al. 2018	Drought
qtlS.153	R-3D/Projected leaf area	Shoot related trait	H1I16 - Ca6_2540711	Chr6	CaLG06	86.11	8	9	RIL (232)	ICC 4958 x ICC1882	Composite interval mapping (CIM)	Sivasakthi et al. 2018	Drought
qtlS.147	Plant height	Shoot related trait	Ca7_12390774 - ICCM199c	Chr7	CaLG07	4.51	7	7	RIL (232)	ICC 4958 x ICC1882	Composite interval mapping (CIM)	Sivasakthi et al. 2018	Drought
qtlS.134	Plant height	Shoot related trait	Ca7_12390774 - ICCM199c	Chr7	CaLG07	5.51	6	7	RIL (232)	ICC 4958 x ICC1882	Composite interval mapping (CIM)	Sivasakthi et al. 2018	Drought
qtlS.88	R-3D/Projected leaf area	Shoot related trait	STMS14 - STMS9	Chr7	CaLG07	10.91	4	5	RIL (232)	ICC 4958 x ICC1882	Composite interval mapping (CIM)	Sivasakthi et al. 2018	Drought
qtlS.84	Plant height	Shoot related trait	STMS14 - STMS9	Chr7	CaLG07	12.91	4	4	RIL (232)	ICC 4958 x ICC1882	Composite interval mapping (CIM)	Sivasakthi et al. 2018	Drought
qtlS.114	Plant height	Shoot related trait	STMS14 - STMS9	Chr7	CaLG07	12.91	5	6	RIL (232)	ICC 4958 x ICC1882	Composite interval mapping (CIM)	Sivasakthi et al. 2018	Drought
qtlS.82	Plant height	Shoot related trait	Ca7_14470549 - ICCeM0050	Chr7	CaLG07	13.71	4	5	RIL (232)	ICC 4958 x ICC1882	Composite interval mapping (CIM)	Sivasakthi et al. 2018	Drought
qtlS.155	R-3D/Projected leaf area	Shoot related trait	Ca7_34277014 - Ca7_46485934	Chr7	CaLG07	18.61	8	8	RIL (232)	ICC 4958 x ICC1882	Composite interval mapping (CIM)	Sivasakthi et al. 2018	Drought
qtlS.148	R-3D/Projected leaf area	Shoot related trait	Ca7_34277014 - Ca7_46485934	Chr7	CaLG07	18.61	7	9	RIL (232)	ICC 4958 x ICC1882	Composite interval mapping (CIM)	Sivasakthi et al. 2018	Drought
qtlS.162	R-3D/Projected leaf area	Shoot related trait	Ca7_34277014 - Ca7_46485934	Chr7	CaLG07	18.61	9	10	RIL (232)	ICC 4958 x ICC1882	Composite interval mapping (CIM)	Sivasakthi et al. 2018	Drought
qtlS.112	Plant height	Shoot related trait	Ca7_38283909 - Ca7_35342271	Chr7	CaLG07	19.61	5	6	RIL (232)	ICC 4958 x ICC1882	Composite interval mapping (CIM)	Sivasakthi et al. 2018	Drought
qtlS.164	R-3D/Projected leaf area	Shoot related trait	Ca7_33411746 - Ca7_33267485	Chr7	CaLG07	27.11	10	11	RIL (232)	ICC 4958 x ICC1882	Composite interval mapping (CIM)	Sivasakthi et al. 2018	Drought
qtlS.87	R-3D/Projected leaf area	Shoot related trait	Ca7_33461168 - ICCM197a	Chr7	CaLG07	27.51	4	6	RIL (232)	ICC 4958 x ICC1882	Composite interval mapping (CIM)	Sivasakthi et al. 2018	Drought
qtlS.136	R-3D/Projected leaf area	Shoot related trait	Ca7_33461168 - ICCM197a	Chr7	CaLG07	27.51	6	6	RIL (232)	ICC 4958 x ICC1882	Composite interval mapping (CIM)	Sivasakthi et al. 2018	Drought
qtlS.34	Plant height	Shoot related trait	CaM1988 - Ca7_31192474	Chr7	CaLG07	39.11	3	5	RIL (232)	ICC 4958 x ICC1882	Composite interval mapping (CIM)	Sivasakthi et al. 2018	Drought
qtlS.85	Plant height	Shoot related trait	CaM1988 - Ca7_31192474	Chr7	CaLG07	39.11	4	6	RIL (232)	ICC 4958 x ICC1882	Composite interval mapping (CIM)	Sivasakthi et al. 2018	Drought
qtlS.37	R-3D/Projected leaf area	Shoot related trait	CaM1988 - Ca7_31192474	Chr7	CaLG07	40.41	3	4	RIL (232)	ICC 4958 x ICC1882	Composite interval mapping (CIM)	Sivasakthi et al. 2018	Drought
qtlS.38	Evotranspiration rate	Drought & heat related stress	Ca7_31192474 - Ca7_30060299	Chr7	CaLG07	41.41	3	5	RIL (232)	ICC 4958 x ICC1882	Composite interval mapping (CIM)	Sivasakthi et al. 2018	Drought
qtlS.116	R-3D/Projected leaf area	Shoot related trait	Ca7_30004767 - TA142	Chr7	CaLG07	43.41	5	5	RIL (232)	ICC 4958 x ICC1882	Composite interval mapping (CIM)	Sivasakthi et al. 2018	Drought
qtlS.83	Plant height	Shoot related trait	Ca7_30004767 - TA142	Chr7	CaLG07	45.41	4	6	RIL (232)	ICC 4958 x ICC1882	Composite interval mapping (CIM)	Sivasakthi et al. 2018	Drought
qtlS.113	Plant height	Shoot related trait	Ca7_30004767 - TA142	Chr7	CaLG07	45.41	5	7	RIL (232)	ICC 4958 x ICC1882	Composite interval mapping (CIM)	Sivasakthi et al. 2018	Drought
qtlS.135	Plant height	Shoot related trait	Ca7_30004767 - TA142	Chr7	CaLG07	45.41	6	7	RIL (232)	ICC 4958 x ICC1882	Composite interval mapping (CIM)	Sivasakthi et al. 2018	Drought
qtlS.89	R-3D/Projected leaf area	Shoot related trait	TA142 - NCPGR19	Chr7	CaLG07	49.11	4	6	RIL (232)	ICC 4958 x ICC1882	Composite interval mapping (CIM)	Sivasakthi et al. 2018	Drought
qtlS.115	R-3D/Projected leaf area	Shoot related trait	TA142 - NCPGR19	Chr7	CaLG07	49.11	5	7	RIL (232)	ICC 4958 x ICC1882	Composite interval mapping (CIM)	Sivasakthi et al. 2018	Drought
qtlS.90	Transpiration rate	Drought & heat related stress	TA142 - NCPGR19	Chr7	CaLG07	49.11	4	9	RIL (232)	ICC 4958 x ICC1882	Composite interval mapping (CIM)	Sivasakthi et al. 2018	Drought
qtlS.86	R-3D/Projected leaf area	Shoot related trait	TA142 - NCPGR19	Chr7	CaLG07	49.61	4	4	RIL (232)	ICC 4958 x ICC1882	Composite interval mapping (CIM)	Sivasakthi et al. 2018	Drought
qtlS.36	Plant height growth rate	Shoot related trait	CaM2041 - CaM2131	Chr7	CaLG07	53.01	3	9	RIL (232)	ICC 4958 x ICC1882	Composite interval mapping (CIM)	Sivasakthi et al. 2018	Drought
qtlS.33	Transpiration rate	Drought & heat related stress	NCPGR202 - Ca6_58908024	Chr7	CaLG07	56.81	3	6	RIL (232)	ICC 4958 x ICC1882	Composite interval mapping (CIM)	Sivasakthi et al. 2018	Drought
qtlS.35	Plant height growth rate	Shoot related trait	TA64 - TR24	Chr7	CaLG07	61.41	3	6	RIL (232)	ICC 4958 x ICC1882	Composite interval mapping (CIM)	Sivasakthi et al. 2018	Drought
qtlS.48	Transpiration	Drought & heat related stress	CaM2187 - CaM0539	Chr8	CaLG08	1.01	3	10	RIL (232)	ICC 4958 x ICC1882	Composite interval mapping (CIM)	Sivasakthi et al. 2018	Drought
qtlS.42	Plant height	Shoot related trait	NCPGR89 - NCPGR146	Chr8	CaLG08	27.61	3	3	RIL (232)	ICC 4958 x ICC1882	Composite interval mapping (CIM)	Sivasakthi et al. 2018	Drought
qtlS.45	100-Seed weight	Yield related trait	Ca8_8270503 - CaM1918	Chr8	CaLG08	35.31	3	5	RIL (232)	ICC 4958 x ICC1882	Composite interval mapping (CIM)	Sivasakthi et al. 2018	Drought
qtlS.39	3-D leaf area	Shoot related trait	Ca8_8270503 - CaM1918	Chr8	CaLG08	35.31	3	5	RIL (232)	ICC 4958 x ICC1882	Composite interval mapping (CIM)	Sivasakthi et al. 2018	Drought
qtlS.94	Leaf area index	Shoot related trait	Ca8_8270503 - CaM1918	Chr8	CaLG08	36.31	4	7	RIL (232)	ICC 4958 x ICC1882	Composite interval mapping (CIM)	Sivasakthi et al. 2018	Drought
qtlS.41	Plant height	Shoot related trait	Ca8_8270503 - CaM1918	Chr8	CaLG08	36.31	3	3	RIL (232)	ICC 4958 x ICC1882	Composite interval mapping (CIM)	Sivasakthi et al. 2018	Drought
qtlS.92	Plant height	Shoot related trait	Ca8_8270503 - CaM1918	Chr8	CaLG08	36.31	4	4	RIL (232)	ICC 4958 x ICC1882	Composite interval mapping (CIM)	Sivasakthi et al. 2018	Drought
qtlS.44	Plant height growth rate	Shoot related trait	Ca8_8270503 - CaM1918	Chr8	CaLG08	37.31	3	5	RIL (232)	ICC 4958 x ICC1882	Composite interval mapping (CIM)	Sivasakthi et al. 2018	Drought
qtlS.93	Plant height growth rate	Shoot related trait	Ca8_8270503 - CaM1918	Chr8	CaLG08	37.31	4	5	RIL (232)	ICC 4958 x ICC1882	Composite interval mapping (CIM)	Sivasakthi et al. 2018	Drought
qtlS.46	Specific leaf weight	Shoot related trait	CaM0812 - Ca8_4617623	Chr8	CaLG08	54.41	3	6	RIL (232)	ICC 4958 x ICC1882	Composite interval mapping (CIM)	Sivasakthi et al. 2018	Drought
qtlS.43	Plant height	Shoot related trait	CaM0812 - Ca8_4617623	Chr8	CaLG08	56.11	3	3	RIL (232)	ICC 4958 x ICC1882	Composite interval mapping (CIM)	Sivasakthi et al. 2018	Drought
qtlS.91	Plant height	Shoot related trait	CaM0812 - Ca8_4617623	Chr8	CaLG08	56.11	4	3	RIL (232)	ICC 4958 x ICC1882	Composite interval mapping (CIM)	Sivasakthi et al. 2018	Drought
qtlS.118	R-3D/Projected leaf area	Shoot related trait	CaM0812 - Ca8_4617623	Chr8	CaLG08	56.11	5	5	RIL (232)	ICC 4958 x ICC1882	Composite interval mapping (CIM)	Sivasakthi et al. 2018	Drought
qtlS.47	Leaf area index	Shoot related trait	NCPGR164 - Ca8_4106644	Chr8	CaLG08	58.91	3	5	RIL (232)	ICC 4958 x ICC1882	Composite interval mapping (CIM)	Sivasakthi et al. 2018	Drought
qtlS.117	Plant vigour score	Stress related trait	NCPGR164 - Ca8_4106644	Chr8	CaLG08	58.91	5	4	RIL (232)	ICC 4958 x ICC1882	Composite interval mapping (CIM)	Sivasakthi et al. 2018	Drought
qtlS.40	Projected leaf area	Shoot related trait	NCPGR164 - Ca8_4106644	Chr8	CaLG08	58.91	3	4	RIL (232)	ICC 4958 x ICC1882	Composite interval mapping (CIM)	Sivasakthi et al. 2018	Drought
qSTI100SW2.1	Seed weight	Yield related trait	AX-123620430-AX-123659350	Chr2	CaLG02	39.16	3.4	7.7	RIL(201)	ICCV10 × DCP 92-3	Composite interval mapping (CIM)	Soren et al. 2020	Salinity
qSSI100SW2.1	Seed weight	Yield related trait	AX-123659415-AX-123620733	Chr2	CaLG02	62.91	3.7	8.9	RIL(201)	ICCV10 × DCP 92-3	Composite interval mapping (CIM)	Soren et al. 2020	Salinity
qYPPC7.1	Yield / Plant	Yield related trait	AX-123620346-AX-123620222	Chr2	CaLG02	120.16	3.2	6.5	RIL(184)	ICCV10 × DCP 92-3	Composite interval mapping (CIM)	Soren et al. 2020	Salinity
qSSI100SW3.1	Seed weight	Yield related trait	AX-123659975-AX-123622699	Chr3	CaLG03	50.79	4.6	10.1	RIL(201)	ICCV10 × DCP 92-3	Composite interval mapping (CIM)	Soren et al. 2020	Salinity
qSTI100SW3.1	Seed weight	Yield related trait	AX-123659975-AX-123622699	Chr3	CaLG03	50.79	6.9	13.9	RIL(201)	ICCV10 × DCP 92-3	Composite interval mapping (CIM)	Soren et al. 2020	Salinity
qSTI100SW3.1	Seed weight	Yield related trait	AX-123659975-AX-123622699	Chr3	CaLG03	50.79	8.7	17.1	RIL(201)	ICCV10 × DCP 92-3	Composite interval mapping (CIM)	Soren et al. 2020	Salinity
qSSIYP3.1	Yield / Plant	Yield related trait	AX-123659975-AX-123622699	Chr3	CaLG03	50.79	5.3	10	RIL(184)	ICCV10 × DCP 92-3	Composite interval mapping (CIM)	Soren et al. 2020	Salinity
qSTI100SW3.1	Seed weight	Yield related trait	AX-123641496-AX-123622502	Chr3	CaLG03	56.21	3.1	8.8	RIL(201)	ICCV10 × DCP 92-3	Composite interval mapping (CIM)	Soren et al. 2020	Salinity
qYPPC4.1	Yield / Plant	Yield related trait	AX-123630936-AX-123652553	Chr4	CaLG04	87.63	3.7	6.5	RIL(184)	ICCV10 × DCP 92-3	Composite interval mapping (CIM)	Soren et al. 2020	Salinity
qPHC5.1	Plant height	Shoot related trait	AX-123662454-AX-123631761	Chr5	CaLG05	16.55	6.1	11.8	RIL(201)	ICCV10 × DCP 92-3	Composite interval mapping (CIM)	Soren et al. 2020	Salinity
qSTIYP5.1	Yield / Plant	Yield related trait	AX-123653399-AX-123653409	Chr5	CaLG05	20.31	4.8	8.6	RIL(184)	ICCV10 × DCP 92-3	Composite interval mapping (CIM)	Soren et al. 2020	Salinity
qYPPC5.1	Yield / Plant	Yield related trait	AX-123653399-AX-123653409	Chr5	CaLG05	20.31	4.9	8.7	RIL(184)	ICCV10 × DCP 92-3	Composite interval mapping (CIM)	Soren et al. 2020	Salinity
qYPPC5.1	Yield / Plant	Yield related trait	AX-123653409-AX-123653399	Chr5	CaLG05	20.31	4.7	10.2	RIL(184)	ICCV10 × DCP 92-3	Composite interval mapping (CIM)	Soren et al. 2020	Salinity
qSTI100SW5.1	Seed weight	Yield related trait	AX-123631523-AX-123631537	Chr5	CaLG05	58.7	3.2	10.1	RIL(201)	ICCV10 × DCP 92-3	Composite interval mapping (CIM)	Soren et al. 2020	Salinity
qPHC5.2	Plant height	Shoot related trait	AX-123653281-AX-123631517	Chr5	CaLG05	60.33	4.1	10	RIL(201)	ICCV10 × DCP 92-3	Composite interval mapping (CIM)	Soren et al. 2020	Salinity
qPHC6.1	Plant height	Shoot related trait	AX-123654072-AX-123633446	Chr6	CaLG06	44.23	3.4	8.1	RIL(201)	ICCV10 × DCP 92-3	Composite interval mapping (CIM)	Soren et al. 2020	Salinity
qSSIYP6.1	Yield / Plant	Yield related trait	AX-123640392-AX-123640389	Chr6	CaLG06	226.1	4.8	12.2	RIL(184)	ICCV10 × DCP 92-3	Composite interval mapping (CIM)	Soren et al. 2020	Salinity
qSSIYP6.1	Yield / Plant	Yield related trait	AX-123640392-AX-123640389	Chr6	CaLG06	226.1	5.7	28.4	RIL(184)	ICCV10 × DCP 92-3	Composite interval mapping (CIM)	Soren et al. 2020	Salinity
qYPPC6.1	Yield / Plant	Yield related trait	AX-123655575-AX-123663343	Chr6	CaLG06	236.66	6.5	13.8	RIL(184)	ICCV10 × DCP 92-3	Composite interval mapping (CIM)	Soren et al. 2020	Salinity
qSSIYP6.2	Yield / Plant	Yield related trait	AX-123635094-AX-123635091	Chr6	CaLG06	260.98	3.8	8.3	RIL(184)	ICCV10 × DCP 92-3	Composite interval mapping (CIM)	Soren et al. 2020	Salinity
qYPPS6.1	Yield / Plant	Yield related trait	AX-123635072-AX-123640437	Chr6	CaLG06	268.65	3.5	7.1	RIL(184)	ICCV10 × DCP 92-3	Composite interval mapping (CIM)	Soren et al. 2020	Salinity
qSTIYP6.1	Yield / Plant	Yield related trait	AX-123640437-AX-123655585	Chr6	CaLG06	270.65	4.3	8.1	RIL(184)	ICCV10 × DCP 92-3	Composite interval mapping (CIM)	Soren et al. 2020	Salinity
qSTI100SW7.1	Seed weight	Yield related trait	AX-123636120-AX-123636108	Chr7	CaLG07	92.67	3	7.8	RIL(201)	ICCV10 × DCP 92-3	Composite interval mapping (CIM)	Soren et al. 2020	Salinity
qPHC7.1	Plant height	Shoot related trait	AX-123635844-AX-123655878	Chr7	CaLG07	230.14	3.8	9.2	RIL(201)	ICCV10 × DCP 92-3	Composite interval mapping (CIM)	Soren et al. 2020	Salinity
qNBC8.2	Total Biomass	Biomass related trait	AX-123657789-AX-123638459	Chr8	CaLG08	10.22	4	8.9	RIL(201)	ICCV10 × DCP 92-3	Composite interval mapping (CIM)	Soren et al. 2020	Salinity
qPPP8.1	Number of pods/plant	Yield related trait	AX-123638292-AX-123664233	Chr8	CaLG08	36.06	3.3	8.1	RIL(201)	ICCV10 × DCP 92-3	Composite interval mapping (CIM)	Soren et al. 2020	Salinity
qNBC8.3	Total Biomass	Biomass related trait	AX-123638389-AX-123638445	Chr8	CaLG08	44.91	3.5	6.1	RIL(201)	ICCV10 × DCP 92-3	Composite interval mapping (CIM)	Soren et al. 2020	Salinity
qNBC8.1	Total Biomass	Biomass related trait	AX-123638389-AX-123638445	Chr8	CaLG08	44.91	5.5	12.7	RIL(201)	ICCV10 × DCP 92-3	Composite interval mapping (CIM)	Soren et al. 2020	Salinity
qtlT 16	100-Seed weight	Yield related trait	NCPGR184 - ICCM0009b	Chr1	CaLG01	8.325	3	10.31	MAGIC	JG 11x Chefex KAK 2	Linkage disequibrium mapping (LDM)	Thudi et al. 2014	Drought
qtlT 22	Harvest index	Yield related trait	NCPGR184 - ICCM0009b	Chr1	CaLG01	8.325	3	10.67	MAGIC	JG 11x Chefex KAK 2	Linkage disequibrium mapping (LDM)	Thudi et al. 2014	Drought
qtlT 21	Harvest index	Yield related trait	cpPb-679915 - CaM0393	Chr1	CaLG01	51.595	3	14.36	MAGIC	JG 11x Chefex KAK 2	Linkage disequibrium mapping (LDM)	Thudi et al. 2014	Drought
qtlT 25	Drought tolerance indices	Drought related trait	cpPb-679915 - CaM0046	Chr1	CaLG01	55.93	3	11.23	MAGIC	JG 11x Chefex KAK 2	Linkage disequibrium mapping (LDM)	Thudi et al. 2014	Drought
qtlT 23	Yield / Plant	Yield related trait	NCPGR136 - CaM0046	Chr1	CaLG01	69.425	3	13.98	MAGIC	JG 11x Chefex KAK 2	Linkage disequibrium mapping (LDM)	Thudi et al. 2014	Drought
qtlT 5	Plant height	Shoot related trait	TA34 - NCPGR49	Chr3	CaLG03	13.19	3	10	MAGIC	JG 11x Chefex KAK 2	Linkage disequibrium mapping (LDM)	Thudi et al. 2014	Drought
qtlT 9	Days to flowering	Growth related trait	NCPGR127 - TAA170A	Chr4	CaLG04	65.325	3	24.49	MAGIC	JG 11x Chefex KAK 2	Linkage disequibrium mapping (LDM)	Thudi et al. 2014	Drought
qtlT 13	Days to maturity	Growth related trait	NCPGR127 - TAA170A	Chr4	CaLG04	65.325	3	19.71	MAGIC	JG 11x Chefex KAK 2	Linkage disequibrium mapping (LDM)	Thudi et al. 2014	Drought
qtlT 17	100-Seed weight	Yield related trait	NCPGR127 - NCPGR21A	Chr4	CaLG04	67.81	3	58.2	MAGIC	JG 11x Chefex KAK 2	Linkage disequibrium mapping (LDM)	Thudi et al. 2014	Drought
qtlT 14	Number of pods/plant	Yield related trait	NCPGR127 - NCPGR21	Chr4	CaLG04	67.81	3	23.18	MAGIC	JG 11x Chefex KAK 2	Linkage disequibrium mapping (LDM)	Thudi et al. 2014	Drought
qtlT 6	Plant height	Shoot related trait	NCPGR127 - NCPGR21A	Chr4	CaLG04	67.81	3	30.2	MAGIC	JG 11x Chefex KAK 2	Linkage disequibrium mapping (LDM)	Thudi et al. 2014	Drought
qtlT 1	Root lenght density	Root related trait	NCPGR127 - NCPGR21A	Chr4	CaLG04	67.81	3	10.9	MAGIC	JG 11x Chefex KAK 2	Linkage disequibrium mapping (LDM)	Thudi et al. 2014	Drought
qtlT 18	Total Biomass	Biomass related trait	NCPGR127 - NCPGR21B	Chr4	CaLG04	67.81	3	21.32	MAGIC	JG 11x Chefex KAK 2	Linkage disequibrium mapping (LDM)	Thudi et al. 2014	Drought
qtlT 4	100-Seed weight	Yield related trait	TAA170 - NCPGR21A	Chr4	CaLG04	70.575	3	17.59	MAGIC	JG 11x Chefex KAK 2	Linkage disequibrium mapping (LDM)	Thudi et al. 2014	Drought
qtlT 20	Harvest index	Yield related trait	TAA170 - NCPGR21B	Chr4	CaLG04	70.575	3	11.69	MAGIC	JG 11x Chefex KAK 2	Linkage disequibrium mapping (LDM)	Thudi et al. 2014	Drought
qtlT 3	R-T ratio	Biomass related trait	TAA170 - NCPGR21A	Chr4	CaLG04	70.575	3	16.67	MAGIC	JG 11x Chefex KAK 2	Linkage disequibrium mapping (LDM)	Thudi et al. 2014	Drought
qtlT 24	Yield / Plant	Yield related trait	TAA170 - NCPGR21A	Chr4	CaLG04	70.575	3	15.72	MAGIC	JG 11x Chefex KAK 2	Linkage disequibrium mapping (LDM)	Thudi et al. 2014	Drought
qtlT 15	Yield / Plant	Yield related trait	TAA170 - NCPGR21A	Chr4	CaLG04	70.575	3	42.07	MAGIC	JG 11x Chefex KAK 2	Linkage disequibrium mapping (LDM)	Thudi et al. 2014	Drought
qtlT 2	Root surface area	Root related trait	TA106 - H1I16	Chr6	CaLG06	98.905	3	10.26	MAGIC	JG 11x Chefex KAK 2	Linkage disequibrium mapping (LDM)	Thudi et al. 2014	Drought
qtlT 7	Plant height	Shoot related trait	CaM1760 - CaM399	Chr6	CaLG06	101.875	3	13.12	MAGIC	JG 11x Chefex KAK 2	Linkage disequibrium mapping (LDM)	Thudi et al. 2014	Drought
qtlT 11	Days to maturity	Growth related trait	TA106 - CaM0399	Chr6	CaLG06	107.52	3	12.13	MAGIC	JG 11x Chefex KAK 2	Linkage disequibrium mapping (LDM)	Thudi et al. 2014	Drought
qtlT 10	Days to flowering	Growth related trait	NCPGR164 - CaM1918	Chr8	CaLG08	4.825	3	26.87	MAGIC	JG 11x Chefex KAK 2	Linkage disequibrium mapping (LDM)	Thudi et al. 2014	Drought
qtlT 8	Plant height	Shoot related trait	NCPGR164 - CaM2187	Chr8	CaLG08	4.825	3	14.73	MAGIC	JG 11x Chefex KAK 2	Linkage disequibrium mapping (LDM)	Thudi et al. 2014	Drought
qtlT 12	Days to maturity	Growth related trait	NCPGR164 - CaM1918	Chr8	CaLG08	11.43	3	18.83	MAGIC	JG 11x Chefex KAK 2	Linkage disequibrium mapping (LDM)	Thudi et al. 2014	Drought
qtlT 19	Total Biomass	Biomass related trait	NCPGR164 - CaM1918	Chr8	CaLG08	11.43	3	10.95	MAGIC	JG 11x Chefex KAK 2	Linkage disequibrium mapping (LDM)	Thudi et al. 2014	Drought
QTLv11	100-Seed weight	Yield related trait	TA203–TR42	Chr1	CaLG01	6.3	3.4	13.3	RIL(126)	ICCV 2 × JG 62	Composite interval mapping (CIM)	Vadez et al. 2012	Salinity
QTLv10	100-Seed weight	Yield related trait	TA203-TR42	Chr1	CaLG01	707	3.4	13.3	RIL(126)	ICCV 2 × JG 62	Composite interval mapping (CIM)	Vadez et al. 2012	Salinity
QTLv36	100-Seed weight	Yield related trait	TA200–TA37	Chr2	CaLG02	2.2	3.7	18.3	RIL(126)	ICCV 2 × JG 62	Composite interval mapping (CIM)	Vadez et al. 2012	Salinity
QTLv38	Harvest index	Yield related trait	TA200–TA37	Chr2	CaLG02	2.2	2.5	11.9	RIL(126)	ICCV 2 × JG 62	Composite interval mapping (CIM)	Vadez et al. 2012	Salinity
QTLv3	Days to maturity	Growth related trait	TA14s-TR40	Chr3	CaLG03	8	3.5	13.6	RIL(126)	ICCV 2 × JG 62	Composite interval mapping (CIM)	Vadez et al. 2012	Salinity
QTLv49	Yield / Plant	Yield related trait	TA14s–TR40	Chr3	CaLG03	8	2.9	22.4	RIL(126)	ICCV 2 × JG 62	Composite interval mapping (CIM)	Vadez et al. 2012	Salinity
QTLv9	Days to maturity	Growth related trait	TA 106-Podnode	Chr3	CaLG03	72.5	2.5	10.1	RIL(126)	ICCV 2 × JG 62	Composite interval mapping (CIM)	Vadez et al. 2012	Salinity
QTLv50	Yield / Plant	Yield related trait	TA106–Podnode	Chr3	CaLG03	72.5	3.2	19.2	RIL(126)	ICCV 2 × JG 62	Composite interval mapping (CIM)	Vadez et al. 2012	Salinity
QTLv13	100-Seed weight	Yield related trait	TA196–TA96	Chr3	CaLG03	102.7	2.9	55.6	RIL(126)	ICCV 2 × JG 62	Composite interval mapping (CIM)	Vadez et al. 2012	Salinity
QTLv14	100-Seed weight	Yield related trait	TA127–TS57	Chr4	CaLG04	3.25	2.5	8.8	RIL(126)	ICCV 2 × JG 62	Composite interval mapping (CIM)	Vadez et al. 2012	Salinity
QTLv2	Days to maturity	Growth related trait	TA127-TS57	Chr4	CaLG04	3.25	6.2	15.8	RIL(126)	ICCV 2 × JG 62	Composite interval mapping (CIM)	Vadez et al. 2012	Salinity
QTLv43	Harvest index	Yield related trait	TA127–TS57	Chr4	CaLG04	3.25	2.5	12.7	RIL(126)	ICCV 2 × JG 62	Composite interval mapping (CIM)	Vadez et al. 2012	Salinity
QTLv1	Days to maturity	Growth related trait	TA144-NO_Y_13	Chr4	CaLG04	4.3	2.6	13.2	RIL(126)	ICCV 2 × JG 62	Composite interval mapping (CIM)	Vadez et al. 2012	Salinity
QTLv4	Days to maturity	Growth related trait	TA144-NO_Y_13	Chr4	CaLG04	4.3	3.1	24.5	RIL(126)	ICCV 2 × JG 62	Composite interval mapping (CIM)	Vadez et al. 2012	Salinity
QTLv19	Seed number	Yield related trait	TA144– NO_Y_13	Chr4	CaLG04	4.3	3.7	17.2	RIL(126)	ICCV 2 × JG 62	Composite interval mapping (CIM)	Vadez et al. 2012	Salinity
QTLv7	Days to maturity	Growth related trait	TA35–TS57	Chr4	CaLG04	6.5	4.2	24.5	RIL(126)	ICCV 2 × JG 62	Composite interval mapping (CIM)	Vadez et al. 2012	Salinity
QTLv44	Harvest index	Yield related trait	TA35–TS57	Chr4	CaLG04	6.5	2.6	16	RIL(126)	ICCV 2 × JG 62	Composite interval mapping (CIM)	Vadez et al. 2012	Salinity
QTLv6	Days to maturity	Growth related trait	TA186–TA46	Chr4	CaLG04	28.1	3.3	18.5	RIL(126)	ICCV 2 × JG 62	Composite interval mapping (CIM)	Vadez et al. 2012	Salinity
QTLv5	Days to maturity	Growth related trait	TA144–NO_X_1	Chr4	CaLG04	30.7	5.8	37.7	RIL(126)	ICCV 2 × JG 62	Composite interval mapping (CIM)	Vadez et al. 2012	Salinity
QTLv15	100-Seed weight	Yield related trait	TA114–TA78	Chr5	CaLG05	14.9	4.9	19.5	RIL(126)	ICCV 2 × JG 62	Composite interval mapping (CIM)	Vadez et al. 2012	Salinity
QTLv8	Days to maturity	Growth related trait	TA114-TA78	Chr5	CaLG05	14.9	3.4	13.8	RIL(126)	ICCV 2 × JG 62	Composite interval mapping (CIM)	Vadez et al. 2012	Salinity
QTLv12	100-Seed weight	Yield related trait	TS46–NO_X_1	Chr5	CaLG05	30.7	2.7	26.6	RIL(126)	ICCV 2 × JG 62	Composite interval mapping (CIM)	Vadez et al. 2012	Salinity
QTLv47	Harvest index	Yield related trait	TA114– NO_X_1	Chr5	CaLG05	30.7	3.1	11.5	RIL(126)	ICCV 2 × JG 62	Composite interval mapping (CIM)	Vadez et al. 2012	Salinity
QTLv31	100-Seed weight	Yield related trait	GA137–GA25	Chr6	CaLG06	7.45	2.5	18.1	RIL(126)	ICCV 2 × JG 62	Composite interval mapping (CIM)	Vadez et al. 2012	Salinity
QTLv28	100-Seed weight	Yield related trait	GA137–GA25	Chr6	CaLG06	7.45	3.2	43.2	RIL(126)	ICCV 2 × JG 62	Composite interval mapping (CIM)	Vadez et al. 2012	Salinity
QTLv51	Number of pods/plant	Yield related trait	GA137–TA46	Chr6	CaLG06	16.85	3.9	37.2	RIL(126)	ICCV 2 × JG 62	Composite interval mapping (CIM)	Vadez et al. 2012	Salinity
QTLv24	Seed number	Yield related trait	GA137–TA46	Chr6	CaLG06	16.85	3.1	18.5	RIL(126)	ICCV 2 × JG 62	Composite interval mapping (CIM)	Vadez et al. 2012	Salinity
QTLv26	100-Seed weight	Yield related trait	TA186–TA46	Chr6	CaLG06	18.7	4	23.3	RIL(126)	ICCV 2 × JG 62	Composite interval mapping (CIM)	Vadez et al. 2012	Salinity
QTLv29	100-Seed weight	Yield related trait	TA186–TA46	Chr6	CaLG06	18.7	6.5	36.6	RIL(126)	ICCV 2 × JG 62	Composite interval mapping (CIM)	Vadez et al. 2012	Salinity
QTLv45	Harvest index	Yield related trait	TA186–TA46	Chr6	CaLG06	18.7	2.5	14.5	RIL(126)	ICCV 2 × JG 62	Composite interval mapping (CIM)	Vadez et al. 2012	Salinity
QTLv40	Harvest index	Yield related trait	TA186–TA46	Chr6	CaLG06	18.7	2.7	15.2	RIL(126)	ICCV 2 × JG 62	Composite interval mapping (CIM)	Vadez et al. 2012	Salinity
QTLv42	Harvest index	Yield related trait	TA186–TA46	Chr6	CaLG06	18.7	3.4	18.2	RIL(126)	ICCV 2 × JG 62	Composite interval mapping (CIM)	Vadez et al. 2012	Salinity
QTLv41	Harvest index	Yield related trait	TA186–TA46	Chr6	CaLG06	18.7	5.3	20.4	RIL(126)	ICCV 2 × JG 62	Composite interval mapping (CIM)	Vadez et al. 2012	Salinity
QTLv21	Seed number	Yield related trait	TA186–TA46	Chr6	CaLG06	18.7	2.6	14.8	RIL(126)	ICCV 2 × JG 62	Composite interval mapping (CIM)	Vadez et al. 2012	Salinity
QTLv20	Seed number	Yield related trait	opng11–TA46	Chr6	CaLG06	18.7	2.9	15.7	RIL(126)	ICCV 2 × JG 62	Composite interval mapping (CIM)	Vadez et al. 2012	Salinity
QTLv32	100-Seed weight	Yield related trait	TR20s–TA46	Chr6	CaLG06	18.9	3	17.3	RIL(126)	ICCV 2 × JG 62	Composite interval mapping (CIM)	Vadez et al. 2012	Salinity
QTLv30	100-Seed weight	Yield related trait	TR20s–TA46	Chr6	CaLG06	18.9	3.4	21.4	RIL(126)	ICCV 2 × JG 62	Composite interval mapping (CIM)	Vadez et al. 2012	Salinity
QTLv35	100-Seed weight	Yield related trait	TR20s–TA46	Chr6	CaLG06	18.9	3.5	25.6	RIL(126)	ICCV 2 × JG 62	Composite interval mapping (CIM)	Vadez et al. 2012	Salinity
QTLv33	100-Seed weight	Yield related trait	TR20s–TA46	Chr6	CaLG06	18.9	6.9	28.4	RIL(126)	ICCV 2 × JG 62	Composite interval mapping (CIM)	Vadez et al. 2012	Salinity
QTLv34	100-Seed weight	Yield related trait	TR20s–TA46	Chr6	CaLG06	18.9	6.4	40.7	RIL(126)	ICCV 2 × JG 62	Composite interval mapping (CIM)	Vadez et al. 2012	Salinity
QTLv46	Harvest index	Yield related trait	TR20s–TA46	Chr6	CaLG06	18.9	2.5	11.1	RIL(126)	ICCV 2 × JG 62	Composite interval mapping (CIM)	Vadez et al. 2012	Salinity
QTLv48	Harvest index	Yield related trait	TR20s–TA46	Chr6	CaLG06	18.9	5.3	32.3	RIL(126)	ICCV 2 × JG 62	Composite interval mapping (CIM)	Vadez et al. 2012	Salinity
QTLv23	Seed number	Yield related trait	TR20s–TA46	Chr6	CaLG06	18.9	2.7	12.3	RIL(126)	ICCV 2 × JG 62	Composite interval mapping (CIM)	Vadez et al. 2012	Salinity
QTLv22	Seed number	Yield related trait	TR20s–TA46	Chr6	CaLG06	18.9	2.6	21.1	RIL(126)	ICCV 2 × JG 62	Composite interval mapping (CIM)	Vadez et al. 2012	Salinity
QTLv18	Seed number	Yield related trait	TR20s–TA46	Chr6	CaLG06	18.9	3.3	25.1	RIL(126)	ICCV 2 × JG 62	Composite interval mapping (CIM)	Vadez et al. 2012	Salinity
QTLv17	Seed number	Yield related trait	TR20s–TA46	Chr6	CaLG06	18.9	2.7	27.5	RIL(126)	ICCV 2 × JG 62	Composite interval mapping (CIM)	Vadez et al. 2012	Salinity
QTLv52	Number of pods/plant	Yield related trait	TA46–TA132	Chr6	CaLG06	39.45	3.7	21.3	RIL(126)	ICCV 2 × JG 62	Composite interval mapping (CIM)	Vadez et al. 2012	Salinity
QTLv27	100-Seed weight	Yield related trait	TR59–TS53	Chr7	CaLG07	0.85	2.8	17.6	RIL(126)	ICCV 2 × JG 62	Composite interval mapping (CIM)	Vadez et al. 2012	Salinity
QTLv25	100-Seed weight	Yield related trait	TA11–TA42	Chr7	CaLG07	0.85	6.2	27.6	RIL(126)	ICCV 2 × JG 62	Composite interval mapping (CIM)	Vadez et al. 2012	Salinity
QTLv37	Harvest index	Yield related trait	TA11–TA42	Chr7	CaLG07	0.85	2.9	15.1	RIL(126)	ICCV 2 × JG 62	Composite interval mapping (CIM)	Vadez et al. 2012	Salinity
QTLv39	Harvest index	Yield related trait	TA11–TA42	Chr7	CaLG07	0.85	5.4	21.4	RIL(126)	ICCV 2 × JG 62	Composite interval mapping (CIM)	Vadez et al. 2012	Salinity
QTLv53	Number of pods/plant	Yield related trait	TA11–TA42	Chr7	CaLG07	0.85	2.5	7.7	RIL(126)	ICCV 2 × JG 62	Composite interval mapping (CIM)	Vadez et al. 2012	Salinity
QTLv16	Seed number	Yield related trait	TA11–TA42	Chr7	CaLG07	0.85	4.8	24.7	RIL(126)	ICCV 2 × JG 62	Composite interval mapping (CIM)	Vadez et al. 2012	Salinity
Qr1_106	Total Biomass	Biomass related trait	TA1 - TS71	Chr1	CaLG01	20.945	3	7.6776	RIL (241)	ICC 4958 × ICC 1893	Composite interval mapping (CIM)	Varshney et al. 2013	Drought
Qr1_107	Total Biomass	Biomass related trait	CaM0015 - CaM0144	Chr1	CaLG01	26.755	3	5.62	RIL (241)	ICC 4958 × ICC 1894	Composite interval mapping (CIM)	Varshney et al. 2013	Drought
Qr1_79	100-Seed weight	Yield related trait	NCPGR184 - ICCM0009b	Chr1	CaLG01	35.87	3	3.5994	RIL (241)	ICC 4958 × ICC 1885	Composite interval mapping (CIM)	Varshney et al. 2013	Drought
Qr1_76	100-Seed weight	Yield related trait	NCPGR184 - ICCM0009b	Chr1	CaLG01	35.87	3	3.9623	RIL (241)	ICC 4958 × ICC 1884	Composite interval mapping (CIM)	Varshney et al. 2013	Drought
Qr1_87	100-Seed weight	Yield related trait	NCPGR184 - ICCM0009b	Chr1	CaLG01	35.87	3	6.2852	RIL (241)	ICC 4958 × ICC 1888	Composite interval mapping (CIM)	Varshney et al. 2013	Drought
Qr1_90	100-Seed weight	Yield related trait	NCPGR184 - ICCM0009b	Chr1	CaLG01	35.87	3	6.7302	RIL (241)	ICC 4958 × ICC 1889	Composite interval mapping (CIM)	Varshney et al. 2013	Drought
Qr1_84	100-Seed weight	Yield related trait	NCPGR184 - ICCM0009b	Chr1	CaLG01	35.87	3	7.6751	RIL (241)	ICC 4958 × ICC 1887	Composite interval mapping (CIM)	Varshney et al. 2013	Drought
Qr1_96	100-Seed weight	Yield related trait	NCPGR184 - ICCM0009b	Chr1	CaLG01	35.87	3	7.8851	RIL (241)	ICC 4958 × ICC 1892	Composite interval mapping (CIM)	Varshney et al. 2013	Drought
Qr1_94	100-Seed weight	Yield related trait	NCPGR184 - ICCM0009b	Chr1	CaLG01	35.87	3	9.2334	RIL (241)	ICC 4958 × ICC 1891	Composite interval mapping (CIM)	Varshney et al. 2013	Drought
Qr1_74	100-Seed weight	Yield related trait	NCPGR184 - ICCM0009b	Chr1	CaLG01	35.87	3	9.3529	RIL (241)	ICC 4958 × ICC 1883	Composite interval mapping (CIM)	Varshney et al. 2013	Drought
Qr1_82	100-Seed weight	Yield related trait	NCPGR184 - ICCM0009b	Chr1	CaLG01	35.87	3	10.3066	RIL (241)	ICC 4958 × ICC 1886	Composite interval mapping (CIM)	Varshney et al. 2013	Drought
Qr1_132	Drought tolerance indices	Drought related trait	NCPGR184 - ICCM0009b	Chr1	CaLG01	35.87	3	5.6942	RIL (241)	ICC 4958 × ICC 1899	Composite interval mapping (CIM)	Varshney et al. 2013	Drought
Qr1_110	Harvest index	Yield related trait	NCPGR184 - ICCM0009b	Chr1	CaLG01	35.87	3	10.6711	RIL (241)	ICC 4958 × ICC 1895	Composite interval mapping (CIM)	Varshney et al. 2013	Drought
Qr1_121	Yield / Plant	Yield related trait	NCPGR184 - ICCM0009b	Chr1	CaLG01	35.87	3	7.1043	RIL (241)	ICC 4958 × ICC 1897	Composite interval mapping (CIM)	Varshney et al. 2013	Drought
Qr1_122	Yield / Plant	Yield related trait	NCPGR136 - CaM0046	Chr1	CaLG01	39.74	3	13.9776	RIL (241)	ICC 4958 × ICC 1898	Composite interval mapping (CIM)	Varshney et al. 2013	Drought
Qr1_91	100-Seed weight	Yield related trait	ICCM0009a - cpPb-677690	Chr1	CaLG01	42.58	3	2.3353	RIL (241)	ICC 4958 × ICC 1890	Composite interval mapping (CIM)	Varshney et al. 2013	Drought
Qr1_114	Harvest index	Yield related trait	cpPb-679915 - CaM0393	Chr1	CaLG01	51.165	3	14.3564	RIL (241)	ICC 4958 × ICC 1896	Composite interval mapping (CIM)	Varshney et al. 2013	Drought
Qr1_5	Root dry weight	Root related trait	NCPGR184 - STMS21	Chr1	CaLG01	53.53	3	6.1021	RIL (241)	ICC 4958 × ICC 1882	Composite interval mapping (CIM)	Varshney et al. 2013	Drought
Qr2_60	100-Seed weight	Yield related trait	TA113 - ICCeM40	Chr1	CaLG01	62.445	3	5.9224	RIL (168)	ICC 283 × ICC 8279	Composite interval mapping (CIM)	Varshney et al. 2013	Drought
Qr2_67	100-Seed weight	Yield related trait	TA113 - ICCeM40	Chr1	CaLG01	62.445	3	6.7041	RIL (168)	ICC 283 × ICC 8281	Composite interval mapping (CIM)	Varshney et al. 2013	Drought
Qr1_136	Drought tolerance indices	Drought related trait	cpPb-679915 - CaM0046	Chr1	CaLG03	63.415	3	5.159	RIL (241)	ICC 4958 × ICC 1901	Composite interval mapping (CIM)	Varshney et al. 2013	Drought
Qr1_134	Drought tolerance indices	Drought related trait	cpPb-679915 - CaM0046	Chr1	CaLG02	63.415	3	11.232	RIL (241)	ICC 4958 × ICC 1900	Composite interval mapping (CIM)	Varshney et al. 2013	Drought
Qr2_64	100-Seed weight	Yield related trait	CaM0694 - NCPGR136	Chr1	CaLG01	67.765	3	3.6592	RIL (168)	ICC 283 × ICC 8280	Composite interval mapping (CIM)	Varshney et al. 2013	Drought
Qr2_27	Days to flowering	Growth related trait	CaM0694 - NCPGR90	Chr1	CaLG01	71.235	3	8.4064	RIL (168)	ICC 283 × ICC 8263	Composite interval mapping (CIM)	Varshney et al. 2013	Drought
Qr2_29	Days to flowering	Growth related trait	NCPGR136 - TR43	Chr1	CaLG01	71.93	3	5.8464	RIL (168)	ICC 283 × ICC 8264	Composite interval mapping (CIM)	Varshney et al. 2013	Drought
Qr2_38	Days to flowering	Growth related trait	NCPGR136 - TR43	Chr1	CaLG01	71.93	3	6.4006	RIL (168)	ICC 283 × ICC 8271	Composite interval mapping (CIM)	Varshney et al. 2013	Drought
Qr2_51	Days to maturity	Growth related trait	NCPGR136 - TR43	Chr1	CaLG01	71.93	3	5.9992	RIL (168)	ICC 283 × ICC 8276	Composite interval mapping (CIM)	Varshney et al. 2013	Drought
Qr2_50	Days to maturity	Growth related trait	NCPGR136 - TR43	Chr1	CaLG01	71.93	3	7.0933	RIL (168)	ICC 283 × ICC 8275	Composite interval mapping (CIM)	Varshney et al. 2013	Drought
Qr2_81	Drought tolerance indices	Drought related trait	NCPGR136 - TA203	Chr1	CaLG01	71.93	3	12.1199	RIL (168)	ICC 283 × ICC 8285	Composite interval mapping (CIM)	Varshney et al. 2013	Drought
Qr2_6	R-T ratio	Yield related trait	NCPGR90 - NCPGR136	Chr1	CaLG01	71.93	3	9.6293	RIL (168)	ICC 283 × ICC 8261	Composite interval mapping (CIM)	Varshney et al. 2013	Drought
Qr2_75	Yield / Plant	Yield related trait	NCPGR136 - TR43	Chr1	CaLG01	71.93	3	7.8206	RIL (168)	ICC 283 × ICC 8282	Composite interval mapping (CIM)	Varshney et al. 2013	Drought
Qr2_79	Yield / Plant	Yield related trait	NCPGR136 - TR43	Chr1	CaLG01	71.93	3	10.8478	RIL (168)	ICC 283 × ICC 8284	Composite interval mapping (CIM)	Varshney et al. 2013	Drought
Qr2_78	Yield / Plant	Yield related trait	NCPGR90 - CaM0015	Chr1	CaLG01	72.945	3	7.6661	RIL (168)	ICC 283 × ICC 8283	Composite interval mapping (CIM)	Varshney et al. 2013	Drought
Qr2_37	Days to flowering	Growth related trait	TA103II - TA122	Chr1	CaLG01	75.4	3	6.6326	RIL (168)	ICC 283 × ICC 8270	Composite interval mapping (CIM)	Varshney et al. 2013	Drought
Qr2_35	Days to flowering	Growth related trait	TA103II - TA122	Chr1	CaLG01	75.4	3	9.8433	RIL (168)	ICC 283 × ICC 8268	Composite interval mapping (CIM)	Varshney et al. 2013	Drought
Qr2_36	Days to flowering	Growth related trait	TA103II - TA122	Chr1	CaLG01	75.4	3	10.663	RIL (168)	ICC 283 × ICC 8269	Composite interval mapping (CIM)	Varshney et al. 2013	Drought
Qr2_34	Days to flowering	Growth related trait	TA103II - TA122	Chr1	CaLG01	75.4	3	11.3622	RIL (168)	ICC 283 × ICC 8267	Composite interval mapping (CIM)	Varshney et al. 2013	Drought
Qr2_30	Days to flowering	Growth related trait	TA103II - TA122	Chr1	CaLG01	75.4	3	15.3899	RIL (168)	ICC 283 × ICC 8265	Composite interval mapping (CIM)	Varshney et al. 2013	Drought
Qr2_32	Days to flowering	Growth related trait	TA103II - TA122	Chr1	CaLG01	75.4	3	15.5708	RIL (168)	ICC 283 × ICC 8266	Composite interval mapping (CIM)	Varshney et al. 2013	Drought
Qr2_54	Days to maturity	Growth related trait	TA103II - TA122	Chr1	CaLG01	75.4	3	6.0754	RIL (168)	ICC 283 × ICC 8278	Composite interval mapping (CIM)	Varshney et al. 2013	Drought
Qr2_44	Days to maturity	Growth related trait	TA103II - TA113	Chr1	CaLG01	75.4	3	6.4043	RIL (168)	ICC 283 × ICC 8272	Composite interval mapping (CIM)	Varshney et al. 2013	Drought
Qr2_49	Days to maturity	Growth related trait	TA103II - TA122	Chr1	CaLG01	75.4	3	8.499	RIL (168)	ICC 283 × ICC 8274	Composite interval mapping (CIM)	Varshney et al. 2013	Drought
Qr2_53	Days to maturity	Growth related trait	TA103II - TA122	Chr1	CaLG01	75.4	3	12.857	RIL (168)	ICC 283 × ICC 8277	Composite interval mapping (CIM)	Varshney et al. 2013	Drought
Qr2_48	Days to maturity	Growth related trait	TA103II - TA122	Chr1	CaLG01	75.4	3	13.771	RIL (168)	ICC 283 × ICC 8273	Composite interval mapping (CIM)	Varshney et al. 2013	Drought
Qr2_82	Drought tolerance indices	Drought related trait	TA103II - TA122	Chr1	CaLG01	75.4	3	11.2733	RIL (168)	ICC 283 × ICC 8286	Composite interval mapping (CIM)	Varshney et al. 2013	Drought
Qr2_16	Plant height	Shoot related trait	TA103II - TA122	Chr1	CaLG01	75.4	3	5.8391	RIL (168)	ICC 283 × ICC 8262	Composite interval mapping (CIM)	Varshney et al. 2013	Drought
Qr2_76	Yield / Plant	Yield related trait	TA59 - TA200	Chr2	CaLG02	75.4	3	18.5525	RIL (168)	ICC 283 × ICC 8287	Composite interval mapping (CIM)	Varshney et al. 2013	Drought
Qr1_99	Total Biomass	Biomass related trait	CaM1568 - ICCeM0050	Chr3	CaLG03	18.935	3	5.6272	RIL (241)	ICC 4958 × ICC 1907	Composite interval mapping (CIM)	Varshney et al. 2013	Drought
Qr1_126	Yield / Plant	Yield related trait	CaM1568 - ICCeM0050	Chr3	CaLG03	18.935	3	7.0103	RIL (241)	ICC 4958 × ICC 1909	Composite interval mapping (CIM)	Varshney et al. 2013	Drought
Qr2_77	Yield / Plant	Yield related trait	CaM1024 - cpPb-677529	Chr3	CaLG03	19.005	3	10.0615	RIL (168)	ICC 283 × ICC 8292	Composite interval mapping (CIM)	Varshney et al. 2013	Drought
Qr2_2	Rooting depth	Root related trait	CaM1376 - CaM1024	Chr3	CaLG03	19.18	3	5.8779	RIL (168)	ICC 283 × ICC 8288	Composite interval mapping (CIM)	Varshney et al. 2013	Drought
Qr1_28	Plant height	Shoot related trait	CaM1376 - CaM0998	Chr3	CaLG03	24.97	3	9.4603	RIL (241)	ICC 4958 × ICC 1904	Composite interval mapping (CIM)	Varshney et al. 2013	Drought
Qr1_6	Root dry weight	Root related trait	CaM1765 - CaM1843	Chr3	CaLG03	29.08	3	9.498	RIL (241)	ICC 4958 × ICC 1902	Composite interval mapping (CIM)	Varshney et al. 2013	Drought
Qr2_83	Drought susceptibility indices	Stress related trait	cpPb-490100 - CaM0658	Chr3	CaLG03	30.78	3	7.222	RIL (168)	ICC 283 × ICC 8293	Composite interval mapping (CIM)	Varshney et al. 2013	Drought
Qr1_72	Number of Seed / Pod	Yield related trait	TR2 - NCPGR10	Chr3	CaLG03	41.755	3	5.4584	RIL (241)	ICC 4958 × ICC 1906	Composite interval mapping (CIM)	Varshney et al. 2013	Drought
Qr1_50	Days to flowering	Growth related trait	TR2 - H3C06	Chr3	CaLG03	41.81	3	9.2194	RIL (241)	ICC 4958 × ICC 1905	Composite interval mapping (CIM)	Varshney et al. 2013	Drought
Qr2_24	Days to flowering	Growth related trait	CaM1753 - cpPb-677529	Chr3	CaLG03	47.84	3	13.786	RIL (168)	ICC 283 × ICC 8290	Composite interval mapping (CIM)	Varshney et al. 2013	Drought
Qr2_28	Days to flowering	Growth related trait	CaM1753 - cpPb-677529	Chr3	CaLG03	47.84	3	18.9672	RIL (168)	ICC 283 × ICC 8291	Composite interval mapping (CIM)	Varshney et al. 2013	Drought
Qr2_11	Plant height	Shoot related trait	CaM1753 - cpPb-677529	Chr3	CaLG03	47.84	3	6.5321	RIL (168)	ICC 283 × ICC 8289	Composite interval mapping (CIM)	Varshney et al. 2013	Drought
Qr1_18	Plant height	Shoot related trait	TA34 - NCPGR49	Chr3	CaLG03	64.955	3	10.004	RIL (241)	ICC 4958 × ICC 1903	Composite interval mapping (CIM)	Varshney et al. 2013	Drought
Qr1_118	Harvest index	Yield related trait	H3C06 - NCPGR268	Chr3	CaLG03	69.91	3	5.9502	RIL (241)	ICC 4958 × ICC 1908	Composite interval mapping (CIM)	Varshney et al. 2013	Drought
Qr1_78	100-Seed weight	Yield related trait	TR11 - STMS11	Chr4	CaLG04	17.485	3	6.3452	RIL (241)	ICC 4958 × ICC 1939	Composite interval mapping (CIM)	Varshney et al. 2013	Drought
Qr1_120	Yield / Plant	Yield related trait	NCPGR236 - cpPb-676868	Chr4	CaLG04	20.065	3	6.0325	RIL (241)	ICC 4958 × ICC 1960	Composite interval mapping (CIM)	Varshney et al. 2013	Drought
Qr1_117	Harvest index	Yield related trait	Tp684964 - NCPGR91	Chr4	CaLG04	20.115	3	8.7033	RIL (241)	ICC 4958 × ICC 1958	Composite interval mapping (CIM)	Varshney et al. 2013	Drought
Qr1_127	Yield / Plant	Yield related trait	Tp684964 - NCPGR91	Chr4	CaLG04	20.115	3	7.2378	RIL (241)	ICC 4958 × ICC 1963	Composite interval mapping (CIM)	Varshney et al. 2013	Drought
Qr1_135	Drought tolerance indices	Drought related trait	GA137 - ICCM0065	Chr4	CaLG04	23.625	3	8.0004	RIL (241)	ICC 4958 × ICC 1969	Composite interval mapping (CIM)	Varshney et al. 2013	Drought
Qr1_92	100-Seed weight	Yield related trait	ICCM0249 - NCPGR127	Chr4	CaLG04	24.47	3	4.4945	RIL (241)	ICC 4958 × ICC 1947	Composite interval mapping (CIM)	Varshney et al. 2013	Drought
Qr1_137	Drought tolerance indices	Drought related trait	ICCM0065 - H1A19	Chr4	CaLG04	24.865	3	5.4252	RIL (241)	ICC 4958 × ICC 1970	Composite interval mapping (CIM)	Varshney et al. 2013	Drought
Qr1_69	Number of Pods/plant	Yield related trait	GA137 - ICCM0257	Chr4	CaLG04	27.345	3	8.8447	RIL (241)	ICC 4958 × ICC 1934	Composite interval mapping (CIM)	Varshney et al. 2013	Drought
Qr1_36	Plant height	Shoot related trait	GA137 - ICCM0257	Chr4	CaLG04	27.345	3	7.6827	RIL (241)	ICC 4958 × ICC 1926	Composite interval mapping (CIM)	Varshney et al. 2013	Drought
Qr1_140	Drought susceptibility indices	Stress related trait	CaM1684 - H4G11	Chr4	CaLG04	28.04	3	5.631	RIL (241)	ICC 4958 × ICC 1971	Composite interval mapping (CIM)	Varshney et al. 2013	Drought
Qr1_54	Days to flowering	Growth related trait	NCPGR127 - TAA170	Chr4	CaLG04	29.05	3	24.4893	RIL (241)	ICC 4958 × ICC 1929	Composite interval mapping (CIM)	Varshney et al. 2013	Drought
Qr1_65	Days to maturity	Growth related trait	NCPGR127 - TAA170	Chr4	CaLG04	29.05	3	19.7062	RIL (241)	ICC 4958 × ICC 1930	Composite interval mapping (CIM)	Varshney et al. 2013	Drought
Qr1_130	Delta carbon ratio	Stress related trait	ICCM0257 - ICCM0065	Chr4	CaLG04	31.07	3	6.7063	RIL (241)	ICC 4958 × ICC 1966	Composite interval mapping (CIM)	Varshney et al. 2013	Drought
Qr1_128	Yield / Plant	Yield related trait	ICCM0257 - ICCM0065	Chr4	CaLG04	31.07	3	7.1183	RIL (241)	ICC 4958 × ICC 1964	Composite interval mapping (CIM)	Varshney et al. 2013	Drought
Qr1_124	Yield / Plant	Yield related trait	ICCM0257 - ICCM0065	Chr4	CaLG04	31.07	3	8.5755	RIL (241)	ICC 4958 × ICC 1962	Composite interval mapping (CIM)	Varshney et al. 2013	Drought
Qr1_75	100-Seed weight	Yield related trait	NCPGR127 - NCPGR21	Chr4	CaLG04	31.78	3	9.6986	RIL (241)	ICC 4958 × ICC 1937	Composite interval mapping (CIM)	Varshney et al. 2013	Drought
Qr1_98	100-Seed weight	Yield related trait	NCPGR127 - NCPGR21	Chr4	CaLG04	31.78	3	12.0322	RIL (241)	ICC 4958 × ICC 1951	Composite interval mapping (CIM)	Varshney et al. 2013	Drought
Qr1_86	100-Seed weight	Yield related trait	NCPGR127 - NCPGR21	Chr4	CaLG04	31.78	3	12.0676	RIL (241)	ICC 4958 × ICC 1944	Composite interval mapping (CIM)	Varshney et al. 2013	Drought
Qr1_77	100-Seed weight	Yield related trait	NCPGR127 - NCPGR21	Chr4	CaLG04	31.78	3	18.2334	RIL (241)	ICC 4958 × ICC 1938	Composite interval mapping (CIM)	Varshney et al. 2013	Drought
Qr1_80	100-Seed weight	Yield related trait	NCPGR127 - NCPGR21	Chr4	CaLG04	31.78	3	28.1325	RIL (241)	ICC 4958 × ICC 1940	Composite interval mapping (CIM)	Varshney et al. 2013	Drought
Qr1_83	100-Seed weight	Yield related trait	NCPGR127 - NCPGR21	Chr4	CaLG04	31.78	3	40.5387	RIL (241)	ICC 4958 × ICC 1942	Composite interval mapping (CIM)	Varshney et al. 2013	Drought
Qr1_95	100-Seed weight	Yield related trait	NCPGR127 - NCPGR21	Chr4	CaLG04	31.78	3	41.3672	RIL (241)	ICC 4958 × ICC 1949	Composite interval mapping (CIM)	Varshney et al. 2013	Drought
Qr1_81	100-Seed weight	Yield related trait	NCPGR127 - NCPGR21	Chr4	CaLG04	31.78	3	44.6665	RIL (241)	ICC 4958 × ICC 1941	Composite interval mapping (CIM)	Varshney et al. 2013	Drought
Qr1_85	100-Seed weight	Yield related trait	NCPGR127 - NCPGR21	Chr4	CaLG04	31.78	3	45.385	RIL (241)	ICC 4958 × ICC 1943	Composite interval mapping (CIM)	Varshney et al. 2013	Drought
Qr1_88	100-Seed weight	Yield related trait	NCPGR127 - NCPGR21	Chr4	CaLG04	31.78	3	46.2393	RIL (241)	ICC 4958 × ICC 1945	Composite interval mapping (CIM)	Varshney et al. 2013	Drought
Qr1_89	100-Seed weight	Yield related trait	NCPGR127 - NCPGR21	Chr4	CaLG04	31.78	3	47.898	RIL (241)	ICC 4958 × ICC 1946	Composite interval mapping (CIM)	Varshney et al. 2013	Drought
Qr1_93	100-Seed weight	Yield related trait	NCPGR127 - NCPGR21	Chr4	CaLG04	31.78	3	52.5302	RIL (241)	ICC 4958 × ICC 1948	Composite interval mapping (CIM)	Varshney et al. 2013	Drought
Qr1_97	100-Seed weight	Yield related trait	NCPGR127 - NCPGR21	Chr4	CaLG04	31.78	3	58.1969	RIL (241)	ICC 4958 × ICC 1950	Composite interval mapping (CIM)	Varshney et al. 2013	Drought
Qr1_131	Delta carbon ratio	Stress related trait	NCPGR127 - NCPGR21	Chr4	CaLG04	31.78	3	9.3777	RIL (241)	ICC 4958 × ICC 1967	Composite interval mapping (CIM)	Varshney et al. 2013	Drought
Qr1_133	Drought tolerance indices	Drought related trait	NCPGR127 - NCPGR21	Chr4	CaLG04	31.78	3	6.6778	RIL (241)	ICC 4958 × ICC 1968	Composite interval mapping (CIM)	Varshney et al. 2013	Drought
Qr1_68	Number of Pods/plant	Yield related trait	NCPGR127 - NCPGR21	Chr4	CaLG04	31.78	3	10.1917	RIL (241)	ICC 4958 × ICC 1933	Composite interval mapping (CIM)	Varshney et al. 2013	Drought
Qr1_66	Number of Pods/plant	Yield related trait	NCPGR127 - NCPGR21	Chr4	CaLG04	31.78	3	14.9857	RIL (241)	ICC 4958 × ICC 1931	Composite interval mapping (CIM)	Varshney et al. 2013	Drought
Qr1_67	Number of Pods/plant	Yield related trait	NCPGR127 - NCPGR21	Chr4	CaLG04	31.78	3	21.9345	RIL (241)	ICC 4958 × ICC 1932	Composite interval mapping (CIM)	Varshney et al. 2013	Drought
Qr1_70	Number of Pods/plant	Yield related trait	NCPGR127 - NCPGR21	Chr4	CaLG04	31.78	3	23.1756	RIL (241)	ICC 4958 × ICC 1935	Composite interval mapping (CIM)	Varshney et al. 2013	Drought
Qr1_26	Plant height	Shoot related trait	NCPGR127 - NCPGR21	Chr4	CaLG04	31.78	3	11.4802	RIL (241)	ICC 4958 × ICC 1922	Composite interval mapping (CIM)	Varshney et al. 2013	Drought
Qr1_21	Plant height	Shoot related trait	NCPGR127 - NCPGR21	Chr4	CaLG04	31.78	3	13.5706	RIL (241)	ICC 4958 × ICC 1919	Composite interval mapping (CIM)	Varshney et al. 2013	Drought
Qr1_22	Plant height	Shoot related trait	NCPGR127 - NCPGR21	Chr4	CaLG04	31.78	3	14.8578	RIL (241)	ICC 4958 × ICC 1920	Composite interval mapping (CIM)	Varshney et al. 2013	Drought
Qr1_29	Plant height	Shoot related trait	NCPGR127 - NCPGR21	Chr4	CaLG04	31.78	3	15.0091	RIL (241)	ICC 4958 × ICC 1923	Composite interval mapping (CIM)	Varshney et al. 2013	Drought
Qr1_19	Plant height	Shoot related trait	NCPGR127 - NCPGR21	Chr4	CaLG04	31.78	3	16.0308	RIL (241)	ICC 4958 × ICC 1918	Composite interval mapping (CIM)	Varshney et al. 2013	Drought
Qr1_39	Plant height	Shoot related trait	NCPGR127 - NCPGR21	Chr4	CaLG04	31.78	3	24.1901	RIL (241)	ICC 4958 × ICC 1928	Composite interval mapping (CIM)	Varshney et al. 2013	Drought
Qr1_30	Plant height	Shoot related trait	NCPGR127 - NCPGR21	Chr4	CaLG04	31.78	3	25.3662	RIL (241)	ICC 4958 × ICC 1924	Composite interval mapping (CIM)	Varshney et al. 2013	Drought
Qr1_24	Plant height	Shoot related trait	NCPGR127 - NCPGR21	Chr4	CaLG04	31.78	3	28.4854	RIL (241)	ICC 4958 × ICC 1921	Composite interval mapping (CIM)	Varshney et al. 2013	Drought
Qr1_33	Plant height	Shoot related trait	NCPGR127 - NCPGR21	Chr4	CaLG04	31.78	3	29.2181	RIL (241)	ICC 4958 × ICC 1925	Composite interval mapping (CIM)	Varshney et al. 2013	Drought
Qr1_37	Plant height	Shoot related trait	NCPGR127 - NCPGR21	Chr4	CaLG04	31.78	3	30.199	RIL (241)	ICC 4958 × ICC 1927	Composite interval mapping (CIM)	Varshney et al. 2013	Drought
Qr1_1	Root lenght density	Root related trait	NCPGR127 - NCPGR21	Chr4	CaLG04	31.78	3	8.2852	RIL (241)	ICC 4958 × ICC 1910	Composite interval mapping (CIM)	Varshney et al. 2013	Drought
Qr1_2	Root lenght density	Root related trait	NCPGR127 - NCPGR21	Chr4	CaLG04	31.78	3	10.899	RIL (241)	ICC 4958 × ICC 1911	Composite interval mapping (CIM)	Varshney et al. 2013	Drought
Qr1_9	Root surface area	Root related trait	NCPGR127 - NCPGR21	Chr4	CaLG04	31.78	3	7.6184	RIL (241)	ICC 4958 × ICC 1913	Composite interval mapping (CIM)	Varshney et al. 2013	Drought
Qr1_8	Root surface area	Root related trait	NCPGR127 - NCPGR21	Chr4	CaLG04	31.78	3	7.9861	RIL (241)	ICC 4958 × ICC 1912	Composite interval mapping (CIM)	Varshney et al. 2013	Drought
Qr1_101	Total Biomass	Biomass related trait	NCPGR127 - NCPGR21	Chr4	CaLG04	31.78	3	6.9187	RIL (241)	ICC 4958 × ICC 1952	Composite interval mapping (CIM)	Varshney et al. 2013	Drought
Qr1_102	Total Biomass	Biomass related trait	NCPGR127 - NCPGR21	Chr4	CaLG04	31.78	3	7.2907	RIL (241)	ICC 4958 × ICC 1953	Composite interval mapping (CIM)	Varshney et al. 2013	Drought
Qr1_103	Total Biomass	Biomass related trait	NCPGR127 - NCPGR21	Chr4	CaLG04	31.78	3	21.3229	RIL (241)	ICC 4958 × ICC 1954	Composite interval mapping (CIM)	Varshney et al. 2013	Drought
Qr1_13	R-T ratio	Yield related trait	CaM1903 - NCPGR127	Chr4	CaLG04	32.545	3	6.9843	RIL (241)	ICC 4958 × ICC 1915	Composite interval mapping (CIM)	Varshney et al. 2013	Drought
Qr1_111	Harvest index	Yield related trait	ICCM0257 - CaM1684	Chr4	CaLG04	33.84	3	7.2524	RIL (241)	ICC 4958 × ICC 1956	Composite interval mapping (CIM)	Varshney et al. 2013	Drought
Qr2_9	Plant height	Shoot related trait	CaM2093 - CaM1214	Chr4	CaLG04	38.17	3	6.83	RIL (168)	ICC 283 × ICC 8296	Composite interval mapping (CIM)	Varshney et al. 2013	Drought
Qr1_113	Harvest index	Yield related trait	TR8 - ICCM0249	Chr4	CaLG04	43.265	3	6.2648	RIL (241)	ICC 4958 × ICC 1957	Composite interval mapping (CIM)	Varshney et al. 2013	Drought
Qr2_4	R-T ratio	Yield related trait	H4G11 - ICCM0249	Chr4	CaLG04	45.295	3	8.6	RIL (168)	ICC 283 × ICC 8294	Composite interval mapping (CIM)	Varshney et al. 2013	Drought
Qr2_8	Shoot dry weight	Yield related trait	ICCM0249 - CaM1214	Chr4	CaLG04	45.405	3	8.95	RIL (168)	ICC 283 × ICC 8295	Composite interval mapping (CIM)	Varshney et al. 2013	Drought
Qr1_119	Harvest index	Yield related trait	TAA170 - NCPGR21	Chr4	CaLG04	46.68	3	11.6855	RIL (241)	ICC 4958 × ICC 1959	Composite interval mapping (CIM)	Varshney et al. 2013	Drought
Qr1_71	Number of Seed / Pod	Yield related trait	TAA170 - NCPGR21	Chr4	CaLG04	46.68	3	42.0723	RIL (241)	ICC 4958 × ICC 1936	Composite interval mapping (CIM)	Varshney et al. 2013	Drought
Qr1_12	R-T ratio	Yield related trait	TAA170 - NCPGR21	Chr4	CaLG04	46.68	3	16.6654	RIL (241)	ICC 4958 × ICC 1914	Composite interval mapping (CIM)	Varshney et al. 2013	Drought
Qr1_15	Shoot dry weight	Yield related trait	TAA170 - NCPGR21	Chr4	CaLG04	46.68	3	13.8912	RIL (241)	ICC 4958 × ICC 1917	Composite interval mapping (CIM)	Varshney et al. 2013	Drought
Qr1_14	Shoot dry weight	Yield related trait	TAA170 - NCPGR21	Chr4	CaLG04	46.68	3	17.5905	RIL (241)	ICC 4958 × ICC 1916	Composite interval mapping (CIM)	Varshney et al. 2013	Drought
Qr1_123	Yield / Plant	Yield related trait	TAA170 - NCPGR21	Chr4	CaLG04	46.68	3	15.7167	RIL (241)	ICC 4958 × ICC 1961	Composite interval mapping (CIM)	Varshney et al. 2013	Drought
Qr2_61	100-Seed weight	Yield related trait	CaM2093 - ICCM0249	Chr4	CaLG04	47.295	3	21.17	RIL (168)	ICC 283 × ICC 8298	Composite interval mapping (CIM)	Varshney et al. 2013	Drought
Qr2_65	100-Seed weight	Yield related trait	CaM2093 - ICCM0249	Chr4	CaLG04	47.295	3	26.67	RIL (168)	ICC 283 × ICC 8299	Composite interval mapping (CIM)	Varshney et al. 2013	Drought
Qr2_56	Number of Pods/plant	Yield related trait	CaM2093 - ICCM0249	Chr4	CaLG04	47.295	3	6.49	RIL (168)	ICC 283 × ICC 8297	Composite interval mapping (CIM)	Varshney et al. 2013	Drought
Qr1_108	Harvest index	Yield related trait	cpPb-680552 - NCPGR91	Chr4	CaLG04	50.925	3	6.4313	RIL (241)	ICC 4958 × ICC 1955	Composite interval mapping (CIM)	Varshney et al. 2013	Drought
Qr1_129	Yield / Plant	Yield related trait	NCPGR30 - cpPb-490406	Chr4	CaLG04	52.535	3	8.5739	RIL (241)	ICC 4958 × ICC 1965	Composite interval mapping (CIM)	Varshney et al. 2013	Drought
Qr2_68	100-Seed weight	Yield related trait	CaM2093 - TA130	Chr4	CaLG04	57.73	3	17.14	RIL (168)	ICC 283 × ICC 8300	Composite interval mapping (CIM)	Varshney et al. 2013	Drought
Qr2_19	Plant height	Shoot related trait	CaM0169 - CaM1806	Chr5	CaLG05	20.11	3	4.8485	RIL (168)	ICC 283 × ICC 8306	Composite interval mapping (CIM)	Varshney et al. 2013	Drought
Qr2_14	Plant height	Shoot related trait	CaM0169 - CaM1806	Chr5	CaLG05	20.11	3	5.3998	RIL (168)	ICC 283 × ICC 8303	Composite interval mapping (CIM)	Varshney et al. 2013	Drought
Qr2_20	Plant height	Shoot related trait	CaM0169 - CaM1806	Chr5	CaLG05	20.11	3	7.6739	RIL (168)	ICC 283 × ICC 8307	Composite interval mapping (CIM)	Varshney et al. 2013	Drought
Qr2_17	Plant height	Shoot related trait	CaM0169 - CaM1806	Chr5	CaLG05	20.11	3	9.1061	RIL (168)	ICC 283 × ICC 8305	Composite interval mapping (CIM)	Varshney et al. 2013	Drought
Qr2_41	Days to maturity	Growth related trait	CaM1372 - CaM1977	Chr5	CaLG05	31.01	3	6.319	RIL (168)	ICC 283 × ICC 8308	Composite interval mapping (CIM)	Varshney et al. 2013	Drought
Qr2_5	R-T ratio	Yield related trait	NCPGR145 - CaM1977	Chr5	CaLG05	35.4	3	4.9799	RIL (168)	ICC 283 × ICC 8301	Composite interval mapping (CIM)	Varshney et al. 2013	Drought
Qr1_40	Plant width	Shoot related trait	H3A07 - NCPGR228	Chr5	CaLG05	37.59	3	7.0158	RIL (241)	ICC 4958 × ICC 1972	Composite interval mapping (CIM)	Varshney et al. 2013	Drought
Qr2_80	Drought tolerance indices	Drought related trait	TR18 - CaM0744	Chr5	CaLG05	43.72	3	8.3168	RIL (168)	ICC 283 × ICC 8310	Composite interval mapping (CIM)	Varshney et al. 2013	Drought
Qr2_55	Days to maturity	Growth related trait	CaM2029 - TA11	Chr5	CaLG05	45	3	16.7946	RIL (168)	ICC 283 × ICC 8309	Composite interval mapping (CIM)	Varshney et al. 2013	Drought
Qr2_13	Plant height	Shoot related trait	CaM2029 - TA11	Chr5	CaLG05	45	3	14.0392	RIL (168)	ICC 283 × ICC 8302	Composite interval mapping (CIM)	Varshney et al. 2013	Drought
Qr2_15	Plant height	Shoot related trait	CaM2029 - TA11	Chr5	CaLG05	45	3	16.7803	RIL (168)	ICC 283 × ICC 8304	Composite interval mapping (CIM)	Varshney et al. 2013	Drought
Qr1_115	Harvest index	Yield related trait	TA106 - GA26	Chr6	CaLG06	0	3	8.6672	RIL (241)	ICC 4958 × ICC 1989	Composite interval mapping (CIM)	Varshney et al. 2013	Drought
Qr1_60	Days to maturity	Growth related trait	TA106 - CaM0399	Chr6	CaLG06	12.06	3	5.9409	RIL (241)	ICC 4958 × ICC 1987	Composite interval mapping (CIM)	Varshney et al. 2013	Drought
Qr1_63	Days to maturity	Growth related trait	TA106 - CaM0399	Chr6	CaLG06	12.06	3	12.1322	RIL (241)	ICC 4958 × ICC 1988	Composite interval mapping (CIM)	Varshney et al. 2013	Drought
Qr1_23	Plant height	Shoot related trait	NCPGR200 - NCPGR107	Chr6	CaLG06	13.305	3	5.1374	RIL (241)	ICC 4958 × ICC 1979	Composite interval mapping (CIM)	Varshney et al. 2013	Drought
Qr1_20	Plant height	Shoot related trait	NCPGR200 - NCPGR107	Chr6	CaLG06	13.305	3	6.2723	RIL (241)	ICC 4958 × ICC 1978	Composite interval mapping (CIM)	Varshney et al. 2013	Drought
Qr1_125	Yield / Plant	Yield related trait	NCPGR200 - NCPGR107	Chr6	CaLG06	13.305	3	9.4097	RIL (241)	ICC 4958 × ICC 1990	Composite interval mapping (CIM)	Varshney et al. 2013	Drought
Qr2_7	R-T ratio	Yield related trait	CaM0677 - CaM1258	Chr6	CaLG06	17.93	3	4.8143	RIL (168)	ICC 283 × ICC 8311	Composite interval mapping (CIM)	Varshney et al. 2013	Drought
Qr1_41	Number of Primary branches	Shoot related trait	TA106 - H1I16	Chr6	CaLG06	26.5	3	8.7339	RIL (241)	ICC 4958 × ICC 1985	Composite interval mapping (CIM)	Varshney et al. 2013	Drought
Qr1_10	Root surface area	Root related trait	TA106 - H1I16	Chr6	CaLG06	26.5	3	10.262	RIL (241)	ICC 4958 × ICC 1974	Composite interval mapping (CIM)	Varshney et al. 2013	Drought
Qr1_11	Root Volume	Root related trait	TA106 - H1I16	Chr6	CaLG06	26.5	3	7.6466	RIL (241)	ICC 4958 × ICC 1975	Composite interval mapping (CIM)	Varshney et al. 2013	Drought
Qr1_16	Shoot dry weight	Yield related trait	TA106 - H1I16	Chr6	CaLG06	26.5	3	6.739	RIL (241)	ICC 4958 × ICC 1976	Composite interval mapping (CIM)	Varshney et al. 2013	Drought
Qr2_74	Harvest index	Yield related trait	ICCeM15 - CaM0317	Chr6	CaLG06	33.415	3	12.0606	RIL (168)	ICC 283 × ICC 8326	Composite interval mapping (CIM)	Varshney et al. 2013	Drought
Qr2_25	Days to flowering	Growth related trait	CaM1257 - ICCeM15	Chr6	CaLG06	35.31	3	11.8546	RIL (168)	ICC 283 × ICC 8314	Composite interval mapping (CIM)	Varshney et al. 2013	Drought
Qr2_62	100-Seed weight	Yield related trait	NCPGR200 - CaM0317	Chr6	CaLG06	35.655	3	4.7269	RIL (168)	ICC 283 × ICC 8324	Composite interval mapping (CIM)	Varshney et al. 2013	Drought
Qr2_31	Days to flowering	Growth related trait	NCPGR200 - CaM0317	Chr6	CaLG06	35.655	3	5.7633	RIL (168)	ICC 283 × ICC 8315	Composite interval mapping (CIM)	Varshney et al. 2013	Drought
Qr2_33	Days to flowering	Growth related trait	NCPGR200 - CaM0317	Chr6	CaLG06	35.655	3	6.276	RIL (168)	ICC 283 × ICC 8316	Composite interval mapping (CIM)	Varshney et al. 2013	Drought
Qr2_39	Days to flowering	Growth related trait	NCPGR200 - CaM0317	Chr6	CaLG06	35.655	3	7.7013	RIL (168)	ICC 283 × ICC 8317	Composite interval mapping (CIM)	Varshney et al. 2013	Drought
Qr2_47	Days to maturity	Growth related trait	CaM1257 - NCPGR200	Chr6	CaLG06	37.55	3	2.946	RIL (168)	ICC 283 × ICC 8321	Composite interval mapping (CIM)	Varshney et al. 2013	Drought
Qr2_46	Days to maturity	Growth related trait	CaM1257 - NCPGR200	Chr6	CaLG06	37.55	3	7.2643	RIL (168)	ICC 283 × ICC 8320	Composite interval mapping (CIM)	Varshney et al. 2013	Drought
Qr2_45	Days to maturity	Growth related trait	CaM1257 - NCPGR200	Chr6	CaLG06	37.55	3	9.0342	RIL (168)	ICC 283 × ICC 8319	Composite interval mapping (CIM)	Varshney et al. 2013	Drought
Qr2_42	Days to maturity	Growth related trait	CaM1257 - NCPGR200	Chr6	CaLG06	37.55	3	10.4716	RIL (168)	ICC 283 × ICC 8318	Composite interval mapping (CIM)	Varshney et al. 2013	Drought
Qr1_55	Days to flowering	Growth related trait	CaM1125 - H4H06	Chr6	CaLG06	42.57	3	6.7723	RIL (241)	ICC 4958 × ICC 1986	Composite interval mapping (CIM)	Varshney et al. 2013	Drought
Qr2_52	Days to maturity	Growth related trait	NCPGR200 - ICCeM15	Chr6	CaLG06	51.73	3	8.858	RIL (168)	ICC 283 × ICC 8322	Composite interval mapping (CIM)	Varshney et al. 2013	Drought
Qr2_58	Number of Pods/plant	Yield related trait	NCPGR200 - ICCeM15	Chr6	CaLG06	51.73	3	7.3519	RIL (168)	ICC 283 × ICC 8323	Composite interval mapping (CIM)	Varshney et al. 2013	Drought
Qr1_3	Root lenght density	Root related trait	NCPGR4 - TA106	Chr6	CaLG06	52.46	3	9.3717	RIL (241)	ICC 4958 × ICC 1973	Composite interval mapping (CIM)	Varshney et al. 2013	Drought
Qr1_25	Plant height	Shoot related trait	CaM1760 - CaM399	Chr6	CaLG06	54.865	3	5.945	RIL (241)	ICC 4958 × ICC 1980	Composite interval mapping (CIM)	Varshney et al. 2013	Drought
Qr1_31	Plant height	Shoot related trait	CaM1760 - CaM399	Chr6	CaLG06	54.865	3	6.0092	RIL (241)	ICC 4958 × ICC 1982	Composite interval mapping (CIM)	Varshney et al. 2013	Drought
Qr1_34	Plant height	Shoot related trait	CaM1760 - CaM399	Chr6	CaLG06	54.865	3	6.7085	RIL (241)	ICC 4958 × ICC 1983	Composite interval mapping (CIM)	Varshney et al. 2013	Drought
Qr1_27	Plant height	Shoot related trait	CaM1760 - CaM399	Chr6	CaLG06	54.865	3	8.4207	RIL (241)	ICC 4958 × ICC 1981	Composite interval mapping (CIM)	Varshney et al. 2013	Drought
Qr1_17	Plant height	Shoot related trait	CaM1760 - CaM399	Chr6	CaLG06	54.865	3	10.4737	RIL (241)	ICC 4958 × ICC 1977	Composite interval mapping (CIM)	Varshney et al. 2013	Drought
Qr1_38	Plant height	Shoot related trait	CaM1760 - CaM399	Chr6	CaLG06	54.865	3	13.1237	RIL (241)	ICC 4958 × ICC 1984	Composite interval mapping (CIM)	Varshney et al. 2013	Drought
Qr2_21	Plant height	Shoot related trait	CaM1402 - TR40	Chr6	CaLG06	55.635	3	8.962	RIL (168)	ICC 283 × ICC 8312	Composite interval mapping (CIM)	Varshney et al. 2013	Drought
Qr2_70	Total Biomass	Biomass related trait	NCPGR229 - NCPGR107	Chr6	CaLG06	70.475	3	6.41	RIL (168)	ICC 283 × ICC 8325	Composite interval mapping (CIM)	Varshney et al. 2013	Drought
Qr2_23	Number of Primary branches	Shoot related trait	ICCeM15 - H1L161	Chr6	CaLG06	77.665	3	7.9044	RIL (168)	ICC 283 × ICC 8313	Composite interval mapping (CIM)	Varshney et al. 2013	Drought
Qr1_7	Root dry weight	Root related trait	cpPb-490874 - STMS12	Chr7	CaLG07	9.265	3	5.4733	RIL (241)	ICC 4958 × ICC 1992	Composite interval mapping (CIM)	Varshney et al. 2013	Drought
Qr1_35	Plant height	Shoot related trait	STMS12 - CaM1469	Chr7	CaLG07	25.69	3	5.1276	RIL (241)	ICC 4958 × ICC 1993	Composite interval mapping (CIM)	Varshney et al. 2013	Drought
Qr1_4	Root lenght density	Root related trait	ICCM0197a - NCPGR141	Chr7	CaLG07	33.63	3	5.797	RIL (241)	ICC 4958 × ICC 1991	Composite interval mapping (CIM)	Varshney et al. 2013	Drought
Qr1_139	Drought susceptibility indices	Stress related trait	CaM1417 - ICCM199c	Chr7	CaLG07	38.005	3	5.7458	RIL (241)	ICC 4958 × ICC 2001	Composite interval mapping (CIM)	Varshney et al. 2013	Drought
Qr1_73	Number of Seed / Pod	Yield related trait	CaM1417 - ICCM199c	Chr7	CaLG07	38.005	3	6.2378	RIL (241)	ICC 4958 × ICC 1997	Composite interval mapping (CIM)	Varshney et al. 2013	Drought
Qr1_100	Total Biomass	Biomass related trait	H1O12 - TA180	Chr7	CaLG07	44.81	3	6.9016	RIL (241)	ICC 4958 × ICC 1998	Composite interval mapping (CIM)	Varshney et al. 2013	Drought
Qr1_44	Days to flowering	Growth related trait	TA76s - TR24	Chr7	CaLG07	46.025	3	8.0762	RIL (241)	ICC 4958 × ICC 1995	Composite interval mapping (CIM)	Varshney et al. 2013	Drought
Qr1_43	Days to flowering	Growth related trait	TA76s - TR24	Chr7	CaLG07	46.025	3	8.2281	RIL (241)	ICC 4958 × ICC 1994	Composite interval mapping (CIM)	Varshney et al. 2013	Drought
Qr1_57	Days to maturity	Growth related trait	TA76s - TR24	Chr7	CaLG07	46.025	3	8.5798	RIL (241)	ICC 4958 × ICC 1996	Composite interval mapping (CIM)	Varshney et al. 2013	Drought
Qr1_104	Total Biomass	Biomass related trait	TR24 - NCPGR12	Chr7	CaLG07	47.99	3	6.098	RIL (241)	ICC 4958 × ICC 1999	Composite interval mapping (CIM)	Varshney et al. 2013	Drought
Qr1_138	Drought susceptibility indices	Stress related trait	TA76s - TA142	Chr7	CaLG07	53.54	3	9.6305	RIL (241)	ICC 4958 × ICC 2000	Composite interval mapping (CIM)	Varshney et al. 2013	Drought
Qr2_18	Plant height	Shoot related trait	TA44 - ICCeM35	Chr7	CaLG07	62.445	3	8.6486	RIL (168)	ICC 283 × ICC 8327	Composite interval mapping (CIM)	Varshney et al. 2013	Drought
Qr2_3	R-T ratio	Yield related trait	CaM1193 - NCPGR118	Chr8	CaLG08	33.005	3	6.69	RIL (168)	ICC 283 × ICC 8329	Composite interval mapping (CIM)	Varshney et al. 2013	Drought
Qr1_32	Plant height	Shoot related trait	NCPGR164 - CaM2187	Chr8	CaLG08	34.21	3	14.7278	RIL (241)	ICC 4958 × ICC 2002	Composite interval mapping (CIM)	Varshney et al. 2013	Drought
Qr1_49	Days to flowering	Growth related trait	NCPGR164 - CaM1918	Chr8	CaLG08	34.445	3	9.1097	RIL (241)	ICC 4958 × ICC 2008	Composite interval mapping (CIM)	Varshney et al. 2013	Drought
Qr1_42	Days to flowering	Growth related trait	NCPGR164 - CaM1918	Chr8	CaLG08	34.445	3	10.5082	RIL (241)	ICC 4958 × ICC 2003	Composite interval mapping (CIM)	Varshney et al. 2013	Drought
Qr1_51	Days to flowering	Growth related trait	NCPGR164 - CaM1918	Chr8	CaLG08	34.445	3	12.28	RIL (241)	ICC 4958 × ICC 2009	Composite interval mapping (CIM)	Varshney et al. 2013	Drought
Qr1_48	Days to flowering	Growth related trait	NCPGR164 - CaM1918	Chr8	CaLG08	34.445	3	12.5144	RIL (241)	ICC 4958 × ICC 2007	Composite interval mapping (CIM)	Varshney et al. 2013	Drought
Qr1_47	Days to flowering	Growth related trait	NCPGR164 - CaM1918	Chr8	CaLG08	34.445	3	14.5715	RIL (241)	ICC 4958 × ICC 2006	Composite interval mapping (CIM)	Varshney et al. 2013	Drought
Qr1_52	Days to flowering	Growth related trait	NCPGR164 - CaM1918	Chr8	CaLG08	34.445	3	16.5072	RIL (241)	ICC 4958 × ICC 2010	Composite interval mapping (CIM)	Varshney et al. 2013	Drought
Qr1_45	Days to flowering	Growth related trait	NCPGR164 - CaM1918	Chr8	CaLG08	34.445	3	20.4081	RIL (241)	ICC 4958 × ICC 2004	Composite interval mapping (CIM)	Varshney et al. 2013	Drought
Qr1_53	Days to flowering	Growth related trait	NCPGR164 - CaM1918	Chr8	CaLG08	34.445	3	22.0478	RIL (241)	ICC 4958 × ICC 2011	Composite interval mapping (CIM)	Varshney et al. 2013	Drought
Qr1_46	Days to flowering	Growth related trait	NCPGR164 - CaM1918	Chr8	CaLG08	34.445	3	26.8741	RIL (241)	ICC 4958 × ICC 2005	Composite interval mapping (CIM)	Varshney et al. 2013	Drought
Qr1_64	Days to maturity	Growth related trait	NCPGR164 - CaM1918	Chr8	CaLG08	34.445	3	6.0466	RIL (241)	ICC 4958 × ICC 2017	Composite interval mapping (CIM)	Varshney et al. 2013	Drought
Qr1_56	Days to maturity	Growth related trait	NCPGR164 - CaM1918	Chr8	CaLG08	34.445	3	6.1012	RIL (241)	ICC 4958 × ICC 2012	Composite interval mapping (CIM)	Varshney et al. 2013	Drought
Qr1_61	Days to maturity	Growth related trait	NCPGR164 - CaM1918	Chr8	CaLG08	34.445	3	8.7649	RIL (241)	ICC 4958 × ICC 2015	Composite interval mapping (CIM)	Varshney et al. 2013	Drought
Qr1_62	Days to maturity	Growth related trait	NCPGR164 - CaM1918	Chr8	CaLG08	34.445	3	12.1499	RIL (241)	ICC 4958 × ICC 2016	Composite interval mapping (CIM)	Varshney et al. 2013	Drought
Qr1_59	Days to maturity	Growth related trait	NCPGR164 - CaM1918	Chr8	CaLG08	34.445	3	13.304	RIL (241)	ICC 4958 × ICC 2014	Composite interval mapping (CIM)	Varshney et al. 2013	Drought
Qr1_58	Days to maturity	Growth related trait	NCPGR164 - CaM1918	Chr8	CaLG08	34.445	3	18.8329	RIL (241)	ICC 4958 × ICC 2013	Composite interval mapping (CIM)	Varshney et al. 2013	Drought
Qr1_105	Total Biomass	Biomass related trait	NCPGR164 - CaM1918	Chr8	CaLG08	34.445	3	10.9531	RIL (241)	ICC 4958 × ICC 2018	Composite interval mapping (CIM)	Varshney et al. 2013	Drought
Qr1_109	Harvest index	Yield related trait	NCPGR164 - NCPGR170	Chr8	CaLG08	44.39	3	5.5177	RIL (241)	ICC 4958 × ICC 2019	Composite interval mapping (CIM)	Varshney et al. 2013	Drought
Qr1_112	Harvest index	Yield related trait	NCPGR164 - NCPGR170	Chr8	CaLG08	44.39	3	6.4789	RIL (241)	ICC 4958 × ICC 2020	Composite interval mapping (CIM)	Varshney et al. 2013	Drought
Qr1_116	Harvest index	Yield related trait	NCPGR164 - NCPGR170	Chr8	CaLG08	44.39	3	9.0467	RIL (241)	ICC 4958 × ICC 2021	Composite interval mapping (CIM)	Varshney et al. 2013	Drought
Qr2_72	Harvest index	Yield related trait	CaM0772 - NCPGR138	Chr8	CaLG08	49.625	3	8.7656	RIL (168)	ICC 283 × ICC 8342	Composite interval mapping (CIM)	Varshney et al. 2013	Drought
Qr2_71	Harvest index	Yield related trait	CaM0772 - NCPGR138	Chr8	CaLG08	49.625	3	9.51	RIL (168)	ICC 283 × ICC 8341	Composite interval mapping (CIM)	Varshney et al. 2013	Drought
Qr2_73	Harvest index	Yield related trait	CaM0772 - NCPGR138	Chr8	CaLG08	49.625	3	14.041	RIL (168)	ICC 283 × ICC 8343	Composite interval mapping (CIM)	Varshney et al. 2013	Drought
Qr2_1	Root dry weight	Root related trait	NCPGR223 - NCPGR118	Chr8	CaLG08	52.565	3	6.12	RIL (168)	ICC 283 × ICC 8328	Composite interval mapping (CIM)	Varshney et al. 2013	Drought
Qr2_69	100-Seed weight	Yield related trait	CaM0772 - TS45	Chr8	CaLG08	53.095	3	6.6217	RIL (168)	ICC 283 × ICC 8340	Composite interval mapping (CIM)	Varshney et al. 2013	Drought
Qr2_66	100-Seed weight	Yield related trait	CaM0772 - TS45	Chr8	CaLG08	53.095	3	9.2883	RIL (168)	ICC 283 × ICC 8339	Composite interval mapping (CIM)	Varshney et al. 2013	Drought
Qr2_63	100-Seed weight	Yield related trait	CaM0772 - TS45	Chr8	CaLG08	53.095	3	9.5771	RIL (168)	ICC 283 × ICC 8338	Composite interval mapping (CIM)	Varshney et al. 2013	Drought
Qr2_26	Days to flowering	Growth related trait	CaM0772 - TS45	Chr8	CaLG08	53.095	3	12.6807	RIL (168)	ICC 283 × ICC 8333	Composite interval mapping (CIM)	Varshney et al. 2013	Drought
Qr2_40	Days to maturity	Growth related trait	CaM0772 - TS45	Chr8	CaLG08	53.095	3	8.8933	RIL (168)	ICC 283 × ICC 8334	Composite interval mapping (CIM)	Varshney et al. 2013	Drought
Qr2_57	Number of Pods/plant	Yield related trait	CaM0772 - TS45	Chr8	CaLG08	53.095	3	12.1297	RIL (168)	ICC 283 × ICC 8336	Composite interval mapping (CIM)	Varshney et al. 2013	Drought
Qr2_59	Number of Pods/plant	Yield related trait	CaM0772 - TS45	Chr8	CaLG08	53.095	3	14.3781	RIL (168)	ICC 283 × ICC 8337	Composite interval mapping (CIM)	Varshney et al. 2013	Drought
Qr2_12	Plant height	Shoot related trait	CaM0772 - TS45	Chr8	CaLG08	53.095	3	11.2658	RIL (168)	ICC 283 × ICC 8331	Composite interval mapping (CIM)	Varshney et al. 2013	Drought
Qr2_10	Plant height	Shoot related trait	CaM0772 - TS45	Chr8	CaLG08	53.095	3	31.3236	RIL (168)	ICC 283 × ICC 8330	Composite interval mapping (CIM)	Varshney et al. 2013	Drought
Qr2_22	Plant width	Shoot related trait	CaM0772 - TA118	Chr8	CaLG08	53.095	3	15.83	RIL (168)	ICC 283 × ICC 8332	Composite interval mapping (CIM)	Varshney et al. 2013	Drought
Qr2_43	Days to maturity	Growth related trait	GA6 - TA118	Chr8	CaLG08	91.925	3	16.1968	RIL (168)	ICC 283 × ICC 8335	Composite interval mapping (CIM)	Varshney et al. 2013	Drought
qYLD1.1	Yield / Plant	Yield related trait	S1_44938152-S1_46793331	Chr1	CaLG01	137.597	6.571	26.7	RIL (186)	Pusa 362 x SBD 377	Composite interval mapping (CIM)	Yadava et al. 2022	Drought
qYLD2.1	Yield / Plant	Yield related trait	S2_27907779-S2_28968153	Chr2	CaLG02	85.3139	6.53	26.59	RIL (186)	Pusa 362 x SBD 377	Composite interval mapping (CIM)	Yadava et al. 2022	Drought
qMSI2.1	Membrane stability index	Stress related trait	S2_34884228-S2_35993082	Chr2	CaLG02	106.316	6.792	14.62	RIL (186)	Pusa 362 x SBD 377	Composite interval mapping (CIM)	Yadava et al. 2022	Drought
qRWC2.1	Relative leaf water content (%)	Stress related trait	S2_36039377-S2_36554430	Chr2	CaLG02	108.891	6.725	17.59	RIL (186)	Pusa 362 x SBD 377	Composite interval mapping (CIM)	Yadava et al. 2022	Drought
qSWD4.1	Seed weight	Yield related trait	S4_35455132-S4_36182948	Chr4	CaLG04	107.457	5.873	12.39	RIL (186)	Pusa 362 x SBD 377	Composite interval mapping (CIM)	Yadava et al. 2022	Drought
qRWC4.1	Relative leaf water content (%)	Stress related trait	S4_39114000-S4_40164866	Chr4	CaLG04	118.918	5.838	25.27	RIL (186)	Pusa 362 x SBD 377	Composite interval mapping (CIM)	Yadava et al. 2022	Drought
qYLD4.1	Yield / Plant	Yield related trait	S4_40349170-S4_41319610	Chr4	CaLG04	122.503	5.942	25.1	RIL (186)	Pusa 362 x SBD 377	Composite interval mapping (CIM)	Yadava et al. 2022	Drought
qRWC5.1	Relative leaf water content (%)	Stress related trait	S5_1218868-S5_1252394	Chr5	CaLG05	3.70689	5.655	14.79	RIL (186)	Pusa 362 x SBD 377	Composite interval mapping (CIM)	Yadava et al. 2022	Drought
qSWD5.1	Seed weight	Yield related trait	S5_17323202-S5_20008545	Chr5	CaLG05	55.9976	5.62	18.28	RIL (186)	Pusa 362 x SBD 377	Composite interval mapping (CIM)	Yadava et al. 2022	Drought
qYLD6.1	Yield / Plant	Yield related trait	S6_25853891-S6_26703130	Chr6	CaLG06	78.8355	6.571	26.7	RIL (186)	Pusa 362 x SBD 377	Composite interval mapping (CIM)	Yadava et al. 2022	Drought
qMSI6.1	Membrane stability index	Stress related trait	S6_33270544-S6_34028516	Chr6	CaLG06	100.949	6.312	22.17	RIL (186)	Pusa 362 x SBD 377	Composite interval mapping (CIM)	Yadava et al. 2022	Drought
qSWD6.1	Seed weight	Yield related trait	S6_52194398-S6_53390065	Chr6	CaLG06	158.377	5.796	11.5	RIL (186)	Pusa 362 x SBD 377	Composite interval mapping (CIM)	Yadava et al. 2022	Drought
qRWC7.1	Relative leaf water content (%)	Stress related trait	S7_2555084-S7_3505012	Chr7	CaLG07	9.09014	5.582	24.6	RIL (186)	Pusa 362 x SBD 377	Composite interval mapping (CIM)	Yadava et al. 2022	Drought
qMSI7.1	Membrane stability index	Stress related trait	S7_9616378-S7_10473629	Chr7	CaLG07	30.135	6.384	26.54	RIL (186)	Pusa 362 x SBD 377	Composite interval mapping (CIM)	Yadava et al. 2022	Drought
qSWD7.1	Seed weight	Yield related trait	S7_24190717-S7_25218332	Chr7	CaLG07	74.1136	6.893	17.45	RIL (186)	Pusa 362 x SBD 377	Composite interval mapping (CIM)	Yadava et al. 2022	Drought

## Sheet: ESM_2
Supplementary Table 2: Number of QTLs involved in each MetaQTL
S. No.	MQTL ID	Specific QTLs	Common in 2 MQTLS (with↓)	Common in 3 MQTLS (with↓↓)	Common in 4 MQTLS (with↓↓↓)	Common in 5 MQTLS (with↓↓↓↓)	Common in 6 MQTLS (with↓↓↓↓↓)	Total no. of QTLs involved
1	CaMQAST1.1	38	12	6		1		57
2	CaMQAST1.2	2	3					24
3	CaMQAST1.3	1						11
4	CaMQAST1.4	5	4					10
5	CaMQAST1.5	3						8
6	CaMQAST1.6	2		2				4
7	CaMQAST1.7	3	9					14
8	CaMQAST1.8	21						32
9	CaMQAST1.9	9						9
10	CaMQAST2.1	2						2
11	CaMQAST2.2	1						1
12	CaMQAST2.3	2						2
13	CaMQAST3.1	3	1					4
14	CaMQAST3.2	6	2					9
15	CaMQAST3.3	2						4
16	CaMQAST3.4	1						1
17	CaMQAST3.5	1			1			2
18	CaMQAST3.6	2	1					4
19	CaMQAST3.7	28	1					31
20	CaMQAST3.8	4						6
21	CaMQAST4.1	68						68
22	CaMQAST4.2	15	1	42				58
23	CaMQAST4.3	28	144					215
24	CaMQAST4.4	95						281
25	CaMQAST5.1	2	21	2	2		1	28
26	CaMQAST5.2	2		5				33
27	CaMQAST5.3	1	4					15
28	CaMQAST5.4	6						18
29	CaMQAST5.5		2	1				4
30	CaMQAST5.6	1						5
31	CaMQAST5.7	1						2
32	CaMQAST5.8	24						24
33	CaMQAST6.1	47						47
34	CaMQAST6.2	2						2
35	CaMQAST6.3	1		31	9	1		42
36	CaMQAST6.4	3	30	1				75
37	CaMQAST6.5	1						73
38	CaMQAST6.6	2						13
39	CaMQAST6.7	3						4
40	CaMQAST6.8	11	1					12
41	CaMQAST6.9	2						3
42	CaMQAST6.10	2						2
43	CaMQAST7.1	1	4					5
44	CaMQAST7.2	11	1					16
45	CaMQAST7.3	3	1		3			8
46	CaMQAST7.4	2	5	5		1		17
47	CaMQAST7.5	1						15
48	CaMQAST7.6	1	4					14
49	CaMQAST7.7	23	7					35
50	CaMQAST7.8	7						15
51	CaMQAST7.9	4						4
52	CaMQAST7.10	5						5
53	CaMQAST8.1	7	71	1				79
54	CaMQAST8.2	18	19					109
55	CaMQAST8.3	1	5					26
56	CaMQAST8.4	2						7
57	CaMQAST8.5	29		4				33
58	CaMQAST8.6	27	57					88
59	CaMQAST8.7	33						94
		628	410	100	15	3	1

## Sheet: ESM_3
Supplementary Table 3: Putative candidate genes underlying selected major MQTLs
MQTL ID	Chromosome	Location	Gene ID	Description
CaMQAST1.1	CaLG01	432233-702233	Ca5717	Serine hydroxymethyltransferase
			Ca6885	potassium channel AKT2/3 isoform X1
			Ca5457	Alkaline phytoceramidase (APHC)
			Ca7290	Importin beta-4
			Ca7279	F-box/RNI/FBD-like domain protein
			Ca8212	S3 self-incompatibility locus-linked pollen 3.15 protein
			Ca5631	probable receptor-like protein kinase
			Ca7697	UDP-glucose:glycoprotein glucosyltransferase
			Ca5224	cell division control protein 48 homolog C-like
			Ca6359	pentatricopeptide repeat-containing protein At1g10910 chloroplastic
			Ca7637	F-box family protein
			Ca5170	transmembrane emp24 domain-containing protein p24delta3-like
			Ca5654	F-box protein At1g10780
			Ca7534	gibberellin 20 oxidase 2-like
			Ca6840	probable plastid-lipid-associated protein 4 chloroplastic isoform X1
			Ca6828	elongation of fatty acids protein A-like
			Ca6393	FBD-associated F-box protein At5g56370-like
			Ca5196	probable plastid-lipid-associated protein 4; chloroplastic
			Ca7339	patatin-like phospholipase domain-containing protein 2
			Ca5169	protein SUPPRESSOR OF GENE SILENCING 3-like
			Ca6105	transmembrane protein 87B
			Ca7176	partner of Y14 and mago
			Ca5257	mRNA turnover protein 4 homolog
			Ca4892	separase isoform X1
			Ca6398	kinetochore protein NDC80 homolog
			Ca7045	pinin
			Ca5753	COP9 signalosome complex subunit 8
			Ca6135	vinorine synthase-like
			Ca6325	bidirectional sugar transporter N3-like
			Ca8103	protein FAM135B-like
			Ca5111	Tubby-like F-box protein
			Ca6157	WAT1-related protein At1g68170-like isoform X2
CaMQAST4.4	CaLG04	38960478-40358494	Ca22797/Ca22214	F-box/kelch-repeat protein At3g06240-like
			Ca24088	F-box/kelch-repeat protein At3g06240-like
			Ca21731	F-box/kelch-repeat protein At3g06240-like
			Ca24656	ATP synthase subunit a; chloroplastic (Fragment)
			Ca21512	F-box/kelch-repeat protein At3g06240-like
			Ca21563	protein FAR-RED IMPAIRED RESPONSE 1-like
			Ca24325	Chaperone dnaJ-like protein
			Ca22851	translocase of chloroplast 159; chloroplastic-like
			Ca21289	pumilio homolog 15-like
			Ca21673	protein trichome birefringence-like 8
			Ca23107	serine/threonine-protein phosphatase 7 long form homolog
			Ca21809	casparian strip membrane protein 2
			Ca22077	casparian strip membrane protein 1-like
			Ca21082	aspartic proteinase-like protein 2
			Ca22755	serine/threonine-protein phosphatase 7 long form homolog
			Ca24141	F-box/kelch-repeat protein At3g06240-like
			Ca21031	F-box/kelch-repeat protein At3g06240-like
			Ca21879	F-box/kelch-repeat protein At3g06240-like
			Ca24079	Sorting nexin 2B
			Ca21104	beta-fructofuranosidase; insoluble isoenzyme 1-like
			Ca24236	pumilio homolog 15-like
			Ca22751	B3 domain-containing protein At2g36080-like
			Ca21086	DNA-directed RNA polymerase subunit beta
			Ca24188	Aspartic protease
			Ca20856	aspartic proteinase-like protein 2 isoform X3
			Ca21632	Aspartic protease
			Ca22214	F-box/kelch-repeat protein At3g06240-like
			Ca20753	O-linked N-acetylglucosamine transferase; putative
CaMQAST6.4	CaLG06	6460364-4460364	Ca1523	protein RALF-like 19
			Ca1364	squamosa promoter-binding protein 1
			Ca4403	cytochrome P450 82A3-like
			Ca0563	isoflavone 4''''-O-methyltransferase
			Ca4088	formin-like protein 10
			Ca2022	mitochondrial import inner membrane translocase subunit TIM17-2-like
			Ca0250	Clavata3/ESR (CLE) gene family member
			Ca2856	serine/threonine-protein kinase HT1-like
			Ca3999	transcriptional corepressor LEUNIG-like
			Ca3271	transcriptional repressor TUP1-like
			Ca1677	F-box/kelch-repeat protein At3g06240-like
			Ca2958	ribonuclease MC-like
			Ca3196	E3 ubiquitin-protein ligase RING1-like
			Ca1775	E3 ubiquitin-protein ligase RING1-like
			Ca3973	B3 domain-containing transcription factor LEC2
			Ca2379	40S ribosomal protein S6
			Ca3064	Substrate carrier family protein
			Ca2696	protein yippee-like At5g53940
			Ca1809	MACPF domain NSL1-like protein
			Ca2701	17.3 kDa class I heat shock protein-like
			Ca1014	Polyubiquitin
			Ca4463	17.3 kDa class I heat shock protein-like
			Ca0168	Alpha crystallin/Hsp20 domain-containing protein
			Ca1345	cytochrome P450 CYP82D47-like
			Ca0855	protein E6-like
			Ca2036	LRR receptor-like kinase
			Ca0422	NAC domain-containing protein 10
			Ca3166	FHA domain-containing protein At4g14490-like
			Ca0445	cellulose synthase-like protein G2
			Ca0868	Isoflavone synthase
			Ca4309	probable glucan endo-1; 3-beta-glucosidase A6
			Ca3873	Transcription factor VOZ1-like protein
			Ca1616	Transcription elongation factor-like protein
			Ca0626	28 kDa heat-and acid-stable phosphoprotein-like protein
			Ca2177	WUSCHEL-related homeobox 9-like
			Ca2997	Rac-like GTP-binding protein RAC13
			Ca0960	LOB domain-containing protein 12-like
			Ca1214	GDSL esterase/lipase At5g45960-like
			Ca4172	Peroxidase
			Ca2645	nudix hydrolase 15; mitochondrial
			Ca4380	Mg-protoporphyrin IX chelatase
			Ca3726	phospholipase A1-IIgamma-like isoform X1
			Ca0978	protein CHUP1; chloroplastic
			Ca2826	protein trichome birefringence-like 38
			Ca1890	UBP1-associated protein 2C-like isoform X2
			Ca0290	transcription factor bHLH106-like
			Ca1784	Acyl-CoA thioesterase; putative
			Ca1308	formin-like protein 2; partial
			Ca3579	Mitogen-activated protein kinase homolog MMK1
			Ca1462	cysteine synthase; chloroplastic/chromoplastic
			Ca3212	(+)-neomenthol dehydrogenase isoform X1
			Ca0657	BHLH transcription factor-like protein
			Ca1844	serine/threonine-protein phosphatase 7 long form homolog
			Ca0221	serine/threonine-protein phosphatase 7 long form homolog
			Ca2690	eukaryotic translation initiation factor 2A
			Ca1995	probable CCR4-associated factor 1 homolog 11
			Ca3789	probable CCR4-associated factor 1 homolog 11
			Ca3203	pentatricopeptide repeat-containing protein At2g21090-like
			Ca1037	pentatricopeptide repeat-containing protein At4g02750-like
			Ca3685	RING finger protein B isoform X1
			Ca0619	putative nuclease HARBI1
			Ca2646	cyclin-dependent kinase inhibitor 4
			Ca1788	DUF829 domain protein
			Ca2869	cell number regulator 2-like isoform X1
			Ca0677	pentatricopeptide repeat-containing protein At2g15690-like
			Ca0315	serine/threonine-protein phosphatase 7 long form homolog
			Ca1706	protein FAR1-RELATED SEQUENCE 6-like
			Ca4167	serine/threonine-protein phosphatase 7 long form homolog
			Ca0368	LAG1 longevity assurance homolog 2 isoform X2
			Ca3101	Ferredoxin-nitrite reductase
			Ca3422	glycoprotein 3-alpha-L-fucosyltransferase A isoform X1
			Ca3263	ABSCISIC ACID-INSENSITIVE 5-like protein 5
			Ca0330	protein DJ-1 homolog C
			Ca3273	Methylcrotonyl-CoA carboxylase beta chain; putative
			Ca1287	thioredoxin M3; chloroplastic
			Ca1260	PI-PLC X domain-containing protein At5g67130-like isoform X1
			Ca2457	PLC-like phosphodiesterase superfamily protein
			Ca0764	U-box domain-containing protein 26
			Ca0962	transcription factor bHLH95
			Ca1556	E3 ubiquitin-protein ligase MBR2
			Ca0189	Caffeoyl-CoA O-methyltransferase
			Ca0560	filament-like plant protein 7
			Ca4585	filament-like plant protein 7
			Ca0753	filament-like plant protein 7
			Ca0220	40S ribosomal protein S16
			Ca0468	filament-like plant protein 7
			Ca1835	RING/U-box protein
			Ca4359	CBS domain-containing protein CBSX2; chloroplastic-like
			Ca3751	UDP-glycosyltransferase
			Ca0211	Glycosyltransferase
			Ca4079	scopoletin glucosyltransferase-like
			Ca3435	protein IRX15-LIKE-like
			Ca0935	pentatricopeptide repeat-containing protein At3g12770-like
			Ca4211	uncharacterized J domain-containing protein C4H3.01
			Ca2476	probable aquaporin NIP-type
			Ca1149	Auxin efflux carrier component
			Ca3910	agamous-like MADS-box protein AGL80
			Ca0736	homeobox-leucine zipper protein HOX3
			Ca3499	serine carboxypeptidase-like
			Ca0459	SEC12-like protein 2
			Ca1088	pentatricopeptide repeat-containing protein At2g01390
			Ca1501	phytanoyl-CoA dioxygenase
			Ca2205	WUSCHEL-related homeobox 6 isoform X1
			Ca2521	probable ADP-ribosylation factor GTPase-activating protein AGD13
			Ca2187	serine/threonine-protein phosphatase 7 long form homolog
			Ca2986	succinate dehydrogenase subunit 6; mitochondrial
			Ca4419	serine/threonine-protein phosphatase 7 long form homolog
			Ca1953	probable arabinosyltransferase ARAD1
			Ca2863	Scavenger mRNA decapping enzyme carboxy-term-binding protein
			Ca0765	RNA polymerase; dimerisation
			Ca3345	non-classical arabinogalactan protein 31-like
			Ca1638	LOW QUALITY PROTEIN: 30S ribosomal protein S5; chloroplastic
			Ca3063	B3 domain plant protein
			Ca3292	triosephosphate isomerase; cytosolic-like
			Ca3803	dof zinc finger protein DOF1.4-like
			Ca1282	putative E3 ubiquitin-protein ligase RING1a
			Ca4481	cytochrome P450 CYP82D47-like
			Ca2179	Guanylate-binding family protein
			Ca2934	auxin response factor 3-like isoform X1
			Ca2362	isoflavone 4''''-O-methyltransferase
			Ca2508	isoflavone 4''''-O-methyltransferase-like
			Ca0491	Cytochrome P450
			Ca2763	isoflavone-7-O-methyltransferase 9-like
			Ca1349	SacI-like domain protein/WW domain protein
			Ca4456	Acyl-[acyl-carrier-protein] desaturase
			Ca0545	protein IQ-DOMAIN 14
			Ca2663	C2 and GRAM domain plant-like protein
			Ca0886	cell division cycle-associated 7-like protein
			Ca3905	codeine O-demethylase-like
			Ca2921	phragmoplast orienting kinesin 2 isoform X1
			Ca0781	Serine/threonine-protein kinase SRK2E
			Ca1164	la-related protein 6C
			Ca2530	Peptidyl-prolyl cis-trans isomerase D
			Ca4457	CDPK-related kinase 5-like isoform X1
			Ca1664	polyadenylate-binding protein RBP47-like
			Ca0095	P-loop nucleoside triphosphate hydrolase superfamily protein
			Ca3752	Alcohol dehydrogenase zinc-binding domain protein
			Ca2392	pentatricopeptide repeat-containing protein At2g15690-like
			Ca2804	probable LRR receptor-like serine/threonine-protein kinase At5g59680
			Ca0755	ethylene-responsive transcription factor ERF109-like
			Ca3366	abscisic acid 8''''-hydroxylase 4-like
			Ca3882	serine/threonine-protein phosphatase 7 long form homolog
			Ca4099	probable receptor-like protein kinase At1g49730 isoform X2
			Ca0510	serine/threonine-protein phosphatase 7 long form homolog
			Ca1191	Polyadenylate-binding protein
			Ca4162	Armadillo/beta-catenin repeat protein
			Ca1215	putative 1-phosphatidylinositol-3-phosphate 5-kinase FAB1C isoform X2
			Ca1082	O-fucosyltransferase family protein
			Ca2045	Phosphoglucomutase/phosphomannomutase family protein
			Ca1324	Glucanase
			Ca0862	calcyclin-binding protein-like
			Ca0892	B3 domain-containing protein At3g25182-like
			Ca3205	sulfiredoxin; chloroplastic/mitochondrial
			Ca4130	Triose phosphate/phosphate translocator; chloroplastic
			Ca0160	HAD-family hydrolase IIA
			Ca0223	15 kDa selenoprotein
			Ca1402	probable carboxylesterase 12
			Ca3611	Sulfate transporter 3.3-like protein
CaMQAST7.7	CaLG07	9833336-11833336	Ca12730	serine/threonine-protein phosphatase 7 long form homolog
			Ca11318	serine/threonine-protein phosphatase 7 long form homolog
			Ca11489	adhesive plaque matrix protein-like
			Ca11385	serine/threonine-protein phosphatase 7 long form homolog
			Ca13392	phosphoribosylformylglycinamidine cyclo-ligase; chloroplastic/mitochondrial-like
			Ca12488	Phosphoribosylformylglycinamidine cyclo-ligase
			Ca13637	serine/threonine-protein phosphatase 7 long form homolog
			Ca11993	Splicing factor 3B subunit 5/RDS3 complex subunit 10
			Ca13601	DEAD-box ATP-dependent RNA helicase 22
			Ca10202	snakin-2-like
			Ca12637	G-type lectin S-receptor-like serine/threonine-protein kinase At2g19130
			Ca10364	serine/threonine-protein phosphatase 7 long form homolog
			Ca10201	IAA-amino acid hydrolase ILR1-like 6
			Ca13598	serine/threonine-protein phosphatase 7 long form homolog
			Ca10812	Ribosomal protein S19
			Ca12739	serine/threonine-protein phosphatase 7 long form homolog
			Ca10976	F-box protein interaction domain protein
			Ca13032	Ankyrin repeat protein
			Ca10845	Serine/threonine-protein phosphatase PP2A-2 catalytic subunit
			Ca10769	kinesin-like protein KIF19 isoform X1
			Ca12575	Phosphatidylinositol glycan; protein
			Ca13446	FBD-associated F-box protein At4g10400-like
			Ca11422	probable beta-1; 3-galactosyltransferase 19
			Ca12869	TMV resistance protein N-like
			Ca13100	protein NRT1/ PTR FAMILY 2.13-like
			Ca10205	apolipoprotein D-like
			Ca12387	root meristem growth factor 2
			Ca12486	phosphatidylinositol 4-kinase gamma 5
			Ca12190	Translin-associated factor X
			Ca13505	probable nucleoredoxin 1
			Ca10189	60S ribosomal protein L34
			Ca10318	Integrase; catalytic region: Zinc finger; CCHC-type: Peptidase aspartic; catalytic
			Ca13793	zinc-finger homeodomain protein 11-like
			Ca11444	vacuolar amino acid transporter 1-like
			Ca11466	probable inactive purple acid phosphatase 1
			Ca12609	putative pentatricopeptide repeat-containing protein At1g12700; mitochondrial
			Ca11173	60S ribosomal protein L27a-3
			Ca12729	IAA-amino acid hydrolase ILR1-like 7
			Ca13192	peroxidase 63-like isoform X2
			Ca11897	cinnamoyl-CoA reductase 1-like isoform X3
			Ca10266	Phospholipid-transporting ATPase
			Ca10838	serine/threonine-protein phosphatase 7 long form homolog
			Ca13085	Homogentisate phytyltransferase
			Ca11673	Actin cross-linking protein
			Ca10502	toll/interleukin-1 receptor-like protein
			Ca11757	TMV resistance protein N-like
			Ca10197	probable LRR receptor-like serine/threonine-protein kinase At3g47570
			Ca10987	AMP deaminase
			Ca11551	protein NRT1/ PTR FAMILY 4.6-like isoform X1
			Ca13065	Receptor-like kinase plant
			Ca13739	protein FAR1-RELATED SEQUENCE 5-like
			Ca12233	RING/FYVE/PHD zinc finger protein
			Ca10441	Diacylglycerol kinase
			Ca10933	uncharacterized aarF domain-containing protein kinase 2-like
			Ca11762	TIR-NBS-LRR disease resistance protein
			Ca12750	LRR receptor-like serine/threonine-protein kinase GSO1
			Ca12355	D-aminoacyl-tRNA deacylase
Note: The important putative candidate genes have been highlighted in Yellow
